# Supplementary material for: Systematic review of performance-enhancing health worker supervision approaches in low- and middle-income countries
Source: Hum Resour Health. 2022 Jan 6;20:2. doi: 10.1186/s12960-021-00692-y (PMC8733429; doi:10.1186/s12960-021-00692-y)
Supplement: Supplementary file 1 — Additional file 1. Supervision review inventory and taxonomy lists. [file 12960_2021_692_MOESM1_ESM.xlsx]

## Sheet: Introduction
Additional File 1. Supervision Review Inventory and Taxonomy Lists
The first tab, titled Inventory, contains the inventory of all approaches as analyzed according to the conceptual framework.
	- Users can filter results according to their category of interest. For example, if a user was interested in reviewing evidence on supervision approaches for child health, then this filter could be applied (see red circles in the screenshot below).
	- Icons are used within the inventory to visually highlight best practice intervention evaluation methods, key supervision components or enhancements, noteworthy results, and approaches that have been taken to scale and/or sustained. (see Legend within the blue circle in the screenshot at right)
The second tab, titled Taxonomy lists, provides the complete drop-down lists for the taxonomy by category and classification.

## Sheet: Inventory
									LANDSCAPE ANALYSIS OF ENHANCED SUPERVISION COMPONENTS, IMPACT AND PROMISING PRACTICES
		Version as at October 1st 2018				Problem Statement "What are the components of health workforce enhanced supervision? What is the impact of enhanced supervision on performance, health services, and health outcomes? What are the best practices for sustaining and scaling up enhanced supervision?
													Approach Components
Enhanced Supervision Approaches: INVENTORY
		Best practice method						CONTEXT					INPUTS								PROCESSES															INTERVENTION RESULTS
		Key component, enhancement, or approach
		Noteworthy result
		Scaled up and/or sustained approach						Determinants and enablers of performance					Human Resources												Feedback			Structure								OUTPUTS		OUTCOMES			EFFECTS				IMPACT
Entry ID	Citation	Title of Resource	Country	Health Area	Specific Health Area/Focus	SUMMARY OF SUPERVISION APPROACH	Type of Study Design	Macro Level	Micro Level	Individual Level	Column4	Column5	Supervisor	Supervisee	Financial Resources	Informational Resources	Material Resources	Technical Resources	Description of Inputs	Column6	PRIMARY Modality	SECONDARY Modality	Modality Details	Frequency	In Person	Distance	Service Delivery Foci	Assessed by	Number Supervised	Formality	Data Use for Decision Making	Complementary intervention(s)	Description of Processes	Column42	Column53	HRH Outputs	HRH Output Details	HRH Outcomes	HSS Outcomes	Outcome Details	HRH Effects	HSS Effects	Service Delivery Effects	Service Delivery Effects Details	Population health	Maturity (Stage of Implementation)	Cost Effectiveness	Impact Details & Opportunities for Scale-up and Replication
1	Lussiana et al, 2016	Addressing quality improvement of health service provision in DHIS2: how technology advancements are driving adaptive monitoring measures.	Multiple	PHC Services	Multiple	The Health Network Quality Improvement System (HNQIS), an electronic tablet-based application used to improve quality of health services and effectively reach health impact at scale. The HNQIS is composed of four modules that support healthcare supervisors to (i) plan supervision visits, thanks to a prioritization matrix that reckons quality scores and patient volume, (ii) assess providers’ quali…	Case Study/Program Report	Key constraints for monitoring and improving quality of care in lower and middle-income countries include the lack of enforcement of standards of clinical procedures, lack of or delayed performance feedback, and poor use of monitoring data to prioritize supervision visits where they are most needed.	Multiple contexts considered. Impetus for many settings was to ensure the sole outreach worker or private drug shop vendor was providing services the met the quality standard of care.	Multiple contexts, wide range of health worker type, capacities, and settings.			Project and facility staff	Facility- and community-based workers	Donor-/NGO-funded	HMIS	Smart phone	Standard checklists, guidelines or job-aids	Quality Assurance Officers (supervisors) are trained to use the app to plan and conduct supervision visits.		Quality improvement	HR Management system	The HNQIS is composed of four modules that support healthcare supervisors to (i) plan supervision visits, thanks to a prioritization matrix that reckons quality scores and patient volume, (ii) assess providers’ quality of care against clinical standards, (iii) improve providers’ quality of care through tailored feedback, and (iv) monitor quality improvement over time.	Quarterly	At both facility and in community	Not Specified	Disease-focused	External	Individual	Scheduled visit	HMIS interoperability	Supervisor training (non-clinical mentoring)				Not Specified	Not specified.	Improved HW Competence	Improved Quality standards	Improved Data Use by Supervisors - The possibility to overlay data on quality of care with other existing databases like disease surveillance, patient load and stock of health commodities, offers decision- promotes a 360-degree overview of health service provision.	Increased HW Performance	Improved Information management systems	Improved Quality of Care	Increased quality of care scores from HNQIS assessments have been documented for Family planning in Cambodia, Kenya, Mali, Uganda, and Zimbabwe. (Kenya QOC scores: 63.9% - 2016, 76.1% - 2017, 82.7% - 2018; Mali QOC scores: 55.1% - 2017; 86.6% - 2018; Uganda QOC scores: 93% - 2017; 93.9% - 2018; Zimbabwe QOC scores: 82% - 2017, 100% - 2018.)	Not enough evidence to show impact on population health	Scaled/adapted to multiple contexts	Insufficient evidence to demonstrate cost effectiveness	Launched in 2015, HNQIS has been used to conduct more than 18,000 assessments at 8,000 outlets across 13 health areas in the public and private health sectors of 19 countries.
2	Manzi et al, 2012.	Nurse mentorship to improve the quality of health care delivery in rural Rwanda	Rwanda	PHC Services	IMCI, EmONC, HIV/AIDS & IMAI	MESH-QI - MESH supports nurse implementation of these clinical protocols in Rwanda in four key clinical areas: child health (Integrated Management of Childhood Illness [IMCI]), women’s health (including Emergency Obstetrics and Neonatal Care [EmONC]), HIV care, and adult care (Integrated Management of Adolescent and Adult Illness [IMAI]). One mentor specialized in each of IMCI, women’s health, an…	Case Study/Program Report	Partners In Health and the Rwandan Ministry of Health (MOH) collaborated to implement the nurse- focused Mentoring and Enhanced Supervision at Health Centers (MESH) program. Rwandan nurse-mentors trained in quality improvement and mentoring techniques were integrated into the MOH’s district supervisory team to provide ongoing, on-site individual mentorship to health center nurses and to drive sys…	An initial baseline assessment of HCs revealed a number of challenges to quality of care including: shortages of nurses formally trained in their assigned clinical area, high costs of centralized didactic training, limited clinical supervision, high staff turnover, and supply-chain issues. These factors contributed to the limited implementation of MOH evidence-based clinical protocols in care del…	The MESH program was developed in close partnership with the district health teams and hospitals and was designed to strengthen the MOH supervisory system. MESH mentors are Rwandan nurses with a post- secondary nursing degree and several years of experience- once and formal training in their clinical area. Mentors were recruited following the national hiring procedures and based on World Health O…			Project staff	Nurses	Donor-/NGO-funded	Facility records	Not Specified	Standard checklists, guidelines or job-aids	The Mentoring and Enhanced Supervision at Health Centers (MESH) program is funded in part by the Doris Duke Charitable Foundation Population Health Implementation and Training Partnership		Quality improvement	Not specified	They used clinical observation checklists to document nurses’ adherence to clinical protocols during direct patient care. These standardized tools were adapted from existing resources where possible and modified to reflect MOH guidelines for care. During their visits, mentors provide immediate feedback on individual and systems per- performance and review overall findings and recommend- dations w…	Monthly	At facility	Logs, records, reports	Integrated	External	Individual	Scheduled visit	District-level dashboard	Supervisor training (clinical mentoring)	When possible, didactic trainings were shortened, decentralized to the district and HC level, and made more practical. The goal was to increase the focus on practice-based learning, to reduce cost, and to decrease strain on HCs related to prolonged nurse absences while they attended longer training sessions in the capital city. Mentors conduct two to three day intensive visits to each HC in their…			Improved Skills, knowledge, or attitudes	Each HC received at least two days of mentoring every four to six weeks. After the first six months of mentoring, the frequency and duration of visits were tailored to meet individual HC needs. Program implementation began in November 2010, with program initiation at four HCs at a time, achieving full-district coverage within five months.	Improved HW Competence	Improved Health Worker Training Programs	The MESH program has helped to bridge the gap between traditional didactic training and clinical practice using locally trained nurse mentors to start to improve the quality of care delivered at rural HCs in Rwanda. The MESH mentoring model could potentially help support nurse education and improved service delivery to fulfill these aims in Rwanda and in similar resource-constrained settings.	Increased HW Performance	Improved Equity	Improved Quality of Care	Results demonstrated significant improvement in a number of quality-of-care indicators. The MESH program has helped to bridge the gap between traditional didactic training and clinical practice using locally trained nurse mentors to start to improve the quality of care delivered at rural HCs in Rwanda. Results demonstrate statistically significant improvement in the nurses’ completeness of patien…	Maternal, child health status impacted by intervention	Scaled/adapted to multiple contexts	Study provides evidence for cost effectiveness	With mentor coaching, the HCs are restructuring staff assignments and patient flow to ensure that IMCI services are offered daily and staffed by nurses formally trained or mentored in IMCI. While decreases in infant and under-five mortality cannot by any means be exclusively attributed to MESH-QI, it may have contributed. infant mortality declined from 50 deaths to 32 deaths per 1,000 live births…
3	Battle et al. 2015	mHealth for Safer Deliveries: A mixed methods evaluation of the effect of an integrated mobile health intervention on maternal care utilization	Tanzania	RMNCH	MNCH	Tanzania (Zanzibar): The program supported community health workers (CHWs) who were trained to use a phone with a user-friendly decision-support application. As part of the program, a community referral system was established whereby at least two drivers per ward were identified and program staff pre-negotiated fair transport rates for referrals between villages and all health facilities – includ…	Case Study/Program Report	The project covered all districts in the Pemba zone and two in the Unguja zone in Zanzibar and promoted facility-based deliveries by skilled attendants	Since there was no formal existing CHW cadre, the program created a cadre made up of community volunteers referred by the health facility, traditional birth attendants (TBAs), and helpers or nominees of TBAs. All needed to pass a literacy test, commit to the importance of facility delivery, and perform successfully in a four-day training focusing on maternal and newborn health and use of the phon…	At the community level, CHWs, TBAs and pregnant mothers were the main targets /beneficiaries of the project.			Nurses	CHWs	Donor-/NGO-funded	Supervisee performance data	Smart phone	mHealth application	A four-day training focusing on maternal and newborn health and use of the phone and mobile application. The mobile electronic decision-support protocols were separated into forms which not only helped guide CHWs through critical observations, but also produced the relevant data that, once entered into GPRS- enabled Nokia phones, were sent to a central server. The project was funded by the Bill &…		HR Management system	Problem-based	CHWs were supervised by Public Health Nurses at their local primary health care units and designated “champions” supported fellow CHWs with phone troubleshooting. Remotely, program staff were available by phone and would monitor performance regularly by viewing the real-time data on a dashboard. Spot checks were conducted periodically to ensure visits were being made as reported and birth outcome…	Weekly or Continuous	At facility	Phone (Text & Calls)	Disease-focused	External	Inter-professional team	Spot check	HMIS interoperability	Support to supervisor, supervisee and system	A positive factor that impacted facility preparedness was the CHWs’ calling the facility ahead to inform staff of the referral, as it enabled more timely, effective care. Remotely, program staff were available by phone and would monitor performance regularly by viewing the real-time data on a dashboard. Spot checks were conducted periodically to ensure visits were being made as reported and birth…			Effective Communication	CHWs and mothers cited the portability of the phone (with client record) and the ability to send and receive calls and SMS messages critical for their communication with clients, health facilities, and drivers at all times of the day.	Increased Responsiveness of HWs	Increased Data use	CHWs felt a greater sense of self-efficacy due to a broadening of their knowledge. DHS 2010 and Health Management Information System (HMIS) data was available to the CHWs	Increased HW Productivity	Improved resilience	Improved Efficiency in service delivery	Of the 13,231 women who delivered in the program, 75% did so at a facility and 78% under skilled care compared to a baseline of 35% according to the most recent DHS. Overall, rates of postnatal attendance were as high as 88% among women in the program. This is a significant increase compared to 10.9% within in one week and 36% within 41 days. Consistent with facility delivery, postnatal care atte…	Maternal, child health status impacted by intervention	Scaled up/sustained	Insufficient evidence to demonstrate cost effectiveness	A significant increase in facility delivery rates during the intervention period. Though this cannot entirely be attributed to the program, it is suggestive of a positive impact of the program on rates of facility delivery in both zones of Zanzibar— and particularly in Pemba, the program’s primary area of focus. Health workers from delivery centers almost universally attributed the increase in de…
4	Manzi et al. 2014.	Clinical mentorship to improve pediatric quality of care at the health centers in rural Rwanda : a qualitative study of perceptions and acceptability of health care workers	Rwanda	Child health	IMCI	MESH-QI - Rwanda: The MESH program decentralized pre-service training by offering training at district health facilities. Second, the district supervisory structure is augmented by MESH supervisors, who focus primarily on clinical mentoring of nurses and quality improvement of Health Center (HC) care. These supervisors make routine 2–3 day intensive visits to HCs every 4 to 6 weeks, during which …	Cohort Study	Five themes were identified as participants’ perceptions regarding acceptability and benefits of the MESH program, including 1) interactive, collaborative capacity-building, 2) active listening and relationships, 3) supporting not policing, 4) systems improvement and 5) real-time feedback. Three themes; interactive, collaborative capacity- building active listening and relationships, and systems …	Three themes; interactive, collaborative capacity- building active listening and relationships, and systems improvement were pre-identified. The two themes of supporting not policing and real-time feedback emerged during FGDs and new codes were developed.	Focus group discussions were conducted with 40 health care workers from 21 MESH-supported health centers. Two FGDs in each district were carried out, including one for nurses and one for director of health centers. District medical directors and clinical mentors had individual in-depth interviews and a hermeneutic analysis using Atlas.ti v5.2 was undertaken to analyze the data.			Nurses	Nurses	Donor-/NGO-funded	Facility records	Not Specified	Standard checklists, guidelines or job-aids	This study was supported by funds from the African Health Initiative of the Doris Duke Charitable Foundation. MESH mentors are Rwandan nurses with a university nursing degree and hands-on experience in their clinical area.		Quality improvement	Not specified	Respondents reported about the unique approach mentors took to their work on skills assessment and building. This interactive and collaborative capacity-building was perceived as an approach to build their confidence. On-site mentoring: on-site teaching sessions (slide presentations), case discussions and phone calls for ongoing support in-between visits.	Weekly or Continuous	At facility	Logs, records, reports	Disease-focused	Community	Inter-professional team	Scheduled visit	Facility-level improvement/action plan	Supervisor training (clinical mentoring)	On-site mentoring: on-site teaching sessions (slide presentations), case discussions and phone calls for ongoing support in-between visits. The MESH program decentralized pre-service training by offering training at district health facilities. Mentors make daily mentoring visits to HCs, providing side-by-side mentoring, coaching and support to HCWs in translating data into quality improvement ini…			Improved Skills, knowledge, or attitudes	The qualitative results of the study demonstrated strong support for the MESH program by IMCI health care workers, mentors and district clinical leadership. This support reflected the perceived benefits as well as the acceptability of the approach. Health care workers considered the clinical men- touring to be a strategy that built their capacity. This kind of ongoing capacity building was especi…	Improved HW Competence	Not Specified	Many HWs perceived a strong benefit on clinical performance and outcomes. Clinical mentoring strengthens HCWs’ self-reported knowledge, perceptions and confidence, enables orientation of less experienced HCWs, promotes staff satisfaction and retention, and reinforces implementation of IMCI quality of care in rural and limited- resource settings.	Increased HW Performance	Improved Equity	Improved Quality of Care	When asked about the acceptability of the MESH program, all respondents expressed their desire to continue the program as a strategy to maintain high quality pediatric care. Many HWs perceived a strong benefit on clinical performance and outcomes. Clinical mentoring strengthens HCWs’ self-reported knowledge, perceptions and confidence, enables orientation of less experienced HCWs, promotes staff …	Maternal, child health status impacted by intervention	Scaled up/sustained	Insufficient evidence to demonstrate cost effectiveness	Clinical mentoring strengthens HCWs’ self-reported knowledge, perceptions and confidence, enables orientation of less experienced HCWs, promotes staff satisfaction and retention, and reinforces implementation of IMCI quality of care in rural and limited- resource settings. While decreases in infant and under-five mortality cannot by any means be exclusively attributed to MESH-QI, it may have cont…
5	Broughton et al. 2016	Improving Postpartum Best Practices for Mothers and Newborns in Rural Ecuador; 2013 and Evaluation of an Intervention to Improve Essential Obstetric and Newborn Care Access and Quality in Cotopaxi, Ecuador	Ecuador	RMNCH	Postnatal care	Ecuador: Micro-network teams were supported to use both findings from the baseline household assessment and their own knowledge of the local setting to identify and prioritize key barriers to the delivery of early-postpartum services at the household and facility levels. These teams were comprised of community and social organization representatives, TBAs, midwives, nurses and doctors. They met m…	Pre-Post Study	The study was an operations research that examined interventions implemented by the Center for Human Services in Ecuador’s Cotopaxi province over 4 years, from 2009 to 2013.	The interventions were part of the Cotopaxi Essential Obstetric and Newborn Care (EONC) project, which was part of the USAID Child Survival and Health Grants Program. The EONC project was implemented in 21 (of 38) rural parishes in Cotopaxi.	Observation of live care by TBAs was done during periodic household postpartum visits jointly conducted by a skilled provider and a TBA member of the local micro-network team. These home visits (offering antenatal and postpartum care) provided important mentoring opportunities for both skilled providers and TBAs to learn from each other (TBAs learned evidence-based best clinical practices and ski…			Facility staff	CHWs	Donor-/NGO-funded	Facility records	Not Specified	Standard checklists, guidelines or job-aids	The project was funded by the U.S Agency for International Development through the Child Survival and Health Grants Program (CSHGP).		Quality improvement	Linked to competencies	Knowledge sharing was included to the supportive supervision using checklists and training on best practices for maternal and newborn health such a danger sign recognition for mothers and newborns. The approach included observations pf TBA home postpartum visit (simulated or real when possible). Also evidence-based by using baseline household assessment.	Monthly	In community	Logs, records, reports	Disease-focused	Both Internal & External	Inter-professional team	Scheduled visit	Not Specified	Support to supervisor, supervisee and system	The teams comprised community and social organization representatives, TBAs, midwives, and doctors who met monthly to review progress and troubleshoot challenges. Quarterly observations of TBA home postpartum visit (simulated or real when possible) using a structured checklist were conducted by skilled providers during the monthly meetings to measure the quality of care provided by TBAs. They met…			Effective Communication	Baseline results of the project sites were jointly discussed with all stakeholders and local network participants at the beginning of the intervention with doctors, nurses, TBAs to ensure that gaps and areas for improvement were well understood and that a joint/team work approach would be applied to bring changes during the intervention.	Increased Responsiveness of HWs	Increased Data use	The additional HSS support included health data and information. Facility-based access and coverage data were collected from health center and hospital registers for indicators related to birth deliveries and discharges at facilities, as well as postpartum visits. These were done monthly or quarterly. Since many of the project tools were formally adopted by Cotopaxi provincial MOH authorities: to…	Not Specified	Not Specified	Improved Referral System	The percentage of women receiving a postnatal visit within first 2 days of delivery increased from 53 to 81 in the intervention group and from 70 to 90 in the comparison group (p ≤ 0.001). Postpartum/counseling on newborn care increased 18% in the intervention compared with 5% in the comparison group (p ≤ 0.001). The project increased community and facility care quality and improved mothers’ heal…	Maternal, child health status impacted by intervention	Scaled up/sustained	Insufficient evidence to demonstrate cost effectiveness	Project impact results were assessed using national vital statistics. National INEC data demonstrated an 8.6% decrease in Cotopaxi neonatal mortality rate: from 8.2 neonatal deaths per 1000 live births in the project’s first year, 2010, to 7.55 in 2011. Intervention parishes experienced a nearly continual decline in newborn mortality between 2009 and 2012 compared with an increase in control pari…
6	Manzi et al, 2018.	Beyond coverage : improving the quality of antenatal care delivery through integrated mentorship and quality improvement at health centers in rural Rwanda	Rwanda	RMNCH	ANC	MESH-QI - Rwanda: During health center visits, MESH-QI mentors delivered provider-centered support including side-by- side mentorship, bedside teaching and clinical case review to improve knowledge, skills and effective communication techniques. All ANC providers, regardless of their training background, received mentorship visits every four to six weeks. In addition to mentorship, health center …	Pre-Post Study	Partners In Health (PIH) in collaboration with the Rwandan Ministry of Health (MoH) implemented a clinical Mentorship, Enhanced Supervision for Healthcare and Quality Improvement (MESH-QI) Program to improve the quality of care and systems in rural health centers in Rwanda.	In this study, the researchers assess the impact of the MESH-QI intervention on the completeness of ANC assessment items, with a focus on danger signs. The study was a cross-sectional, pre-post study assesses the effect of MESH-QI on the completeness of ANC assessment items in rural Rwanda. The study included all 21 PIH-supported public health centers, 8 in Southern Kayonza District and 13 in Kir…	Intervention impacted mainly pregnant women and health workers (mainly health facility nurses)			Clinical mentors	Nurses	Donor-/NGO-funded	Facility records	Not Specified	Standard checklists, guidelines or job-aids	Funding was from the African Health Initiative of the Doris Duke Charitable Foundation (Grant no. 200905). Supervisors were expert nurse mentors with extensive experience as providers in specific clinical areas. (MoH employees).		Quality improvement	Not specified	In addition to mentorship, health center providers were coached on quality improvement, using Plan-Do- Study-Act cycle methodology, to help providers address facility issues that affected quality of maternal health- care delivery. All ANC providers, regardless of their training background, received mentorship visits every four to six weeks.	Monthly	At facility	Logs, records, reports	Disease-focused	External	Inter-professional team	Scheduled visit	Not Specified	Support to supervisor, supervisee and system	During health center visits, MESH-QI mentors delivered provider-centered support including side-by-side mentorship, bedside teaching and clinical case review to improve knowledge, skills and effective communication techniques. All ANC providers, regardless of their training background, received mentorship visits every four to six weeks. In addition to mentorship, health center providers were coac…			Improved Skills, knowledge, or attitudes	Overall the improvement in women with all danger signs assessed significantly improved, from 2.1% at baseline to 84.0% at follow-up (p < 0.001). Significant improvements were also found across other ANC assessment items. Southern Kayonza District, the predicted increase in danger sign assessment score under MESH-QI was 6.28 (95% CI: 5.59, 6.98; p < 0.001) for non-first ANC visits, and 5.39 (4.62,…	Improved HW Competence	Improved Quality standards	Observations were completed on 330 ANC visits con- ducted by 45 different nurses at baseline and 292 visits conducted by 35 different nurses during the follow-up period. The number of nurses who had received FANC training varied over time; at baseline, 20 (44%) out of the 45 nurses had been trained in FANC compared to 21 (60%) out of 35 during follow-up period. Forty-three nurses (96%) at baselin…	Increased HW Performance	Improved resilience	Improved Quality of Care	Assessment of critical danger signs improved under MESH-QI, even when controlling for nurse-mentees’ education level and previous training in focused ANC. Observed ANC visits where nurses checked all vital signs and fetal wellbeing assessment items (fundal height, heart rate, movement, and position) improved significantly (1% to 55%, 37% to 89%, respectively, p < 0.001).	Maternal, child health status impacted by intervention	Scaled up/sustained	Study provides evidence for cost effectiveness	In order to sustain improvements, the study highlights that efforts are underway to integrate the MESH-QI checklists and quality of care indicators into routine district supervision and health management information system. This study’s findings demonstrate that MESH-QI model strengthens the quality of ANC as measured by improvement in the danger sign assessment score. The observed improvements p…
7	Manzi et al, 2018b.	Economic evaluation of a mentorship and enhanced supervision program to improve quality of integrated management of childhood illness care in rural Rwanda	Rwanda	Child health	IMCI	MESH-QI - The intervention consisted of day-long scheduled visits every four to six weeks by mentors to 21 health centers in 2 districts, where they provided coaching of HC nurses in clinical care delivery and quality improvement practices using observation, data collected during visits, and monitoring and evaluation (M&E) of quality of care data. Sixty-three participating nurses received mentors…	Pre-Post Study	Rwanda implemented IMCI in 2006 with challenges. To address the gap in quality of care for IMCI, Partners in Health (PIH) in collaboration with the Ministry of Health (MoH) implemented the Mentorship and Enhanced Supervision at Health Centers (MESH) program in two rural districts, with the ultimate goal to provide ongoing post-training mentorship and strengthen data use for ongoing quality improv…	The evaluation used a pre/post design in which 292 observations were conducted at baseline and 413 were at 12 months. Quality of care data were captured by observers using case observation checklists developed from the World Health Organization (WHO) and MoH tools. Outcomes were based on validated measures from the IMCI multi-country evaluation (MCE).	The difference in proportion of children correctly diagnosed and the proportion of children correctly treated according to IMCI protocols from baseline to twelve months was used to estimate the change in effectiveness of IMCI care			Clinical mentors	Nurses	Donor-/NGO-funded	BCC/IEC Materials	Transport	Standard checklists, guidelines or job-aids	This work was supported by the African Health Initiative of the Doris Duke Charitable Foundation in Rwanda. Logistics and off-site allowances (food, airtime and transport fees) for mentors and program management team were included in the human resources category of expenses. The HCs had received targeted financial support to improve infrastructure, availability of essential medicines and equipmen…		Quality improvement	Not specified	There was MESH quality improvement training which was provided. The national mandatory IMCI training continued to be provided as well. provided ongoing post-training mentorship and strengthening of data use for ongoing quality improvement.	Monthly	At facility	Logs, records, reports	Disease-focused	External	Inter-professional team	Scheduled visit	Facility-level improvement/action plan	Supervisor training (clinical mentoring)	This study estimated the annual cost of implementing MESH-IMCI, and provided estimates of the cost per child correctly diagnosed and the cost per child correctly treated. The study estimated cost per improvement in quality of care as measured by the difference in correct diagnosis and correct treatment at baseline and 12 months of MESH. Costs of developing and implementing MESH were estimated in …			Improved Skills, knowledge, or attitudes	Improved health worker competencies through the additional training on clinical mentorship and quality improvement	Improved HW Competence	Improved Health Worker Training Programs	Improved skill-mix due to the additional "cadre" of "clinical mentors" added to the health workers without necessarily hiring of new staff. Improved health worker competencies through the additional training on clinical mentorship and quality improvement	Increased HW Productivity	Improved Efficiency	Improved Quality of Care	The proportion of observed patients who were correctly diagnosed improved from 56% to 92%, and the proportion of observed patients who were correctly treated improved from 78% to 98% after 12 months of mentorship through MESH intervention.	Maternal, child health status impacted by intervention	Scaled up/sustained	Study provides evidence for cost effectiveness	As the number of children seen per IMCI-mentored nurses per day increased, the cost per child attributable to MESH-IMCI dropped. The study suggests that low cost approaches such as clinical mentoring and systems focused improvement interventions will play an important role in ensuring that access to health care is not just universal, but that it is of the quality needed to reach the health-relate…
8	Magge et al 2014.	Mentoring and quality improvement strengthen integrated management of childhood illness implementation in rural Rwanda	Rwanda	Child health	IMCI	MESH-QI - Rwanda: The Mentoring and Enhanced Supervision at Health centres (MESH) programme was designed by PIH and the Rwanda MOH to build upon the foundation of standard IMCI training with: (1) regular visits by a clinical mentor for supportive super- vision and (2) support for QI efforts to address systems gaps that affect IMCI implementation This intervention and study occurred in all 21 nurs…	Pre-Post Study	Partners In Health (PIH) collaborated with the Rwanda MOH since 2005 to strengthen the healthcare delivery system in selected remote and underserved districts in the country. This intervention and study occurred in all 21 nurse-led health centres (HCs) in two rural districts in Rwanda (southern Kayonza and Kirehe), serving an estimated population of 530 000.	This study measures change in QOC following the addition of MESH to didactic training. Prepost intervention study of change in QOC after 12 months of MESH support measured by case observation using a standardized checklist.	Study sample was children age 2 months to 5 years presenting on the days of data collection (292 baseline, 413 endpoint). This intervention and study occurred in all 21 nurse-led health centres (HCs) in two rural districts in Rwanda (southern Kayonza and Kirehe), serving an estimated population of 530 000.			Clinical mentors	Primary Health Care Workers (PHCWs)	Donor-/NGO-funded	Facility records	Not Specified	Standard checklists, guidelines or job-aids	Funded by the Doris Duke Charitable Foundation’s African Health Initiative. Supervisors were IMCI-trained nurses.		Quality improvement	Not specified	Mentor visits included clinical coaching in the use of IMCI tools (algorithm and CRFs) through case observation, case- based and didactic teaching, feedback of performance data and facilitation of QI activities. No other IMCI-strengthening interventions occurred during the study period.	Monthly	At facility	Logs, records, reports	Disease-focused	External	Inter-professional team	Scheduled visit	Not Specified	Supervisee training plus clinical mentoring	The Mentoring and Enhanced Supervision at Health centres (MESH) programme was designed by PIH and the Rwanda MOH to build upon the foundation of standard IMCI training with: (1) regular visits by a clinical mentor for supportive supervision and (2) support for QI efforts to address systems gaps that affect IMCI implementation This intervention and study occurred in all 21 nurse-led health centres…			Improved Skills, knowledge, or attitudes	Use of the IMCI CRF guides clinical decision-making per protocol. CRF use and nurse IMCI training status were used as measures of IMCI coverage among observed cases. The proportion of children seen using an IMCI CRF increased from 65.5% to 97.1% (p<0.001), with similar increase in treatment by an IMCI-trained nurse (83.2% to 100%, p<0.001). The study found improvement in IMCI coverage with 100% o…	Improved HW Competence	Improved Quality standards	The primary outcome was the IMCI Integrated Assessment Index. The Integrated Assessment Index was calculated for each consultation as the mean of 13 equally weighted assessment tasks completed in >2-year-olds and 16 tasks in <2-year-olds and normalized on a scale from 0 to 1 (figure 2). If a task was missing from data collection, the index was calculated using the number of items for which data w…	Increased HW Performance	Improved Equity	Improved Quality of Care	In multivariate analyses, the index significantly improved in southern Kayonza (β-coefficient 0.17, 95% CI 0.12 to 0.22) and Kirehe (β-coefficient 0.29, 95% CI 0.23 to 0.34) districts. Children seen by IMCI-trained nurses increased from 83.2% to 100% (p<0.001) and use of IMCI case recording forms improved from 65.9% to 97.1% (p<0.001). Correct classification improved (56.0% to 91.5%, p<0.001), as…	Maternal, child health status impacted by intervention	Scaled up/sustained	Insufficient evidence to demonstrate cost effectiveness	The study also found that almost all other indicators of IMCI assessment, classification and treatment improved significantly after 1 year of MESH. One exception was the use of a growth chart for nutrition screening. The study highlights this this to be a particularly challenging area for nurses and mentorship in this area is ongoing. Ensuring management by a formally trained nurse through alignm…
9	Marshall and Fehringer, 2014.	Supportive Supervision in Monitoring and Evaluation with Community-Based Health Staff in HIV Programs — Ethiopia	Ethiopia	Community health	Monitoring & Evaluation	Ethiopia: The focus was on Supportive Supervision in Monitoring and Evaluation with Community-Based Health Staff in HIV Programs: According to the Measure Evaluation project; supportive supervision is a facilitative approach that promotes mentorship, joint problem-solving, and communication between supervisors and supervisees. The scale-up project introduced different components for monitoring an…	Case Study/Program Report	This study took place in the Southern Nations, Nationalities, and Peoples Region (SNNPR) in Ethiopia. According to 2007 census figures, the SNNPR had a population of around 14.9 million, with 90% of the total population living in rural areas (Central Statistical Agency Ethiopia, 2013). Administratively, the SNNPR is divided into 14 zones, 157 woredas (districts), and 3,851 kebeles (villages).	A single case study design was used. Data were collected through 12 key informant interviews, four observations of supervision visits, and document review. Participants were sampled purposively from three strata: MEASURE Evaluation staff, government supervisors, and community-level staff.	To be selected as a case, candidate programs had to work with community-based health organizations, have an HIV/AIDS-related health portfolio, currently conduct a supportive supervision activity that focuses on data collection and data use, and have a responsive project staff.			District staff	CHWs	Donor-/NGO-funded	HMIS	Smart phone	Standard checklists, guidelines or job-aids	Tools and resources that were used to check quality, and use of the Lot Quality Assurance Sampling (LQAS) method tools. Health facility registers and files among others. The project was funded by USAID/MEASURE Evaluation project. Supervisors were Government managers and senior health personnel.		HMIS & Reporting Improvement	Quality improvement	Facilitative feedback to supervisees by supervisors. Most feedback focused on areas for improvement. Participants reported that supportive supervision visits involved multiple activities, such as observation of clinic departments, review of PRT meeting notes, training, and follow up on issues identified in the previous visit; however, the majority of the visit was dedicated to data checking.	Quarterly	At facility	Logs, records, reports	M&E	External	Inter-professional team	Scheduled visit	Supervisor follow-up/other monitoring	Supervisor training (non-clinical mentoring)	MEASURE Evaluation, the Regional Health Bureau, Zonal Health Department, Woreda Health Office, and health centers all conducted supportive supervision in teams of supervisors. The supervisor from MEASURE Evaluation explained that each month they randomly selected health facilities in two woredas to visit. Supervisors from the Woreda Health Office and Zonal Health Department accompanied MEASURE Ev…			Effective Communication	Participants attributed improvements in data quality to the feedback and evaluative components of the HMIS project and to the competition that the HMIS project created between health centers to meet performance goals. The new HMIS made it possible to view data from all health facilities, and ranked their performance to create a friendly competition to be the top health facility. Supervisors repor…	Improved HW Competence	Better Utilization of data	MEASURE Evaluation staff talked mostly about changes in staff and data use, while supervisors cited changes in data quality most often, and community workers were more likely to report changes in data collection and data use. Overall, the two most commonly mentioned changes were in data quality and data use. Participants attributed improvements in data quality to the feedback and evaluative compo…	Increased HW Performance	Improved Information management systems	Improved Referral System	Enhanced collaboration among government offices, supervision tools, feedback, and training provided to staff by supervisors can positively promote program ownership, standardize supervision, and improve data quality. The study was also able to compare health facility performance against set standards. Many participants associated improvements in data quality with better quality services and incre…	Not enough evidence to show impact on population health	Scaled up/sustained	Insufficient evidence to demonstrate cost effectiveness	Supportive supervision is a promising approach to improve routine data collection for M&E of community-based programs. Programs that wish to use this approach can adapt best practices and lessons learned from this and other projects. Specifically, programs should work in teams of supervisors, address staff motivation and confidence during visits, promote data demand and use, and create a training…
10	Deussom et al. 2014	Using Mobile Technology to Address the ‘Three Delays' to Reduce Maternal Mortality in Zanzibar	Tanzania	RMNCH	MNCH	Tanzania (Zanzibar): D.Tree International In addition to registering critical information about the mother, the mHealth application also allowed users to record family permissions ahead of time for transfer to the health facility, as well as store the mobile phone numbers of drivers and health staff to ensure timely arrangement of transportation and preparedness of health staff for the woman’s ar…	Post-test only study	The mHealth for Safer Deliveries project aimed to address the three delays through the use of mobile technology in two health districts in Zanzibar.	The project involved the development of several phone-based clinical algorithms that guided traditional birth attendants (the “users”) to screen pregnant mothers for risk factors and counsel them to give birth at the appropriate facility; and recognize and refer women and their babies to the appropriate facility for complications during labor/delivery and the postnatal period.	The project trained 24 traditional birth attendants in the North A District, Unguja, and the Micheweni District, Pemba to use the mHealth application. These users were all female, rang- ing in age from 22 to 48 years of age.			Project and facility staff	CHWs	Donor-/NGO-funded	Not Specified	Smart phone	mHealth application	The 24 users received 2700c Nokia mobile phones that were loaded with the mHealth application, which ran offline and then transmitted data to a central server when the user initiated synchronization. The project was financed by the Bill and Melinda Gates Foundation		HR Management system	Problem-based	The mHealth for Safer Deliveries project provided enhanced community-level outreach to pregnant mothers, reinforced knowledge of identified pregnancy risks and the importance of in-facility delivery within families, provided transport, and established more reliable access and communication to professional health care givers via the traditional birth attendants.	Monthly	At both facility and in community	Phone (Text & Calls)	Disease-focused	External	Group	Scheduled visit	District-level dashboard	Support to supervisor, supervisee and system	The project continuously informed the Zanzibar Ministry of Health, district health management teams and health facility staff about project progress through phone calls, visitations and monthly reports. Further, through a participatory approach, meetings were held in each district with village authorities, traditional birth attendants, drivers, and health facility staff.			Effective Communication	Within the project intervention zone, there was high demand among rural Zanzibari families’ to plan for an in-facility birth and seek professional health care during labor and delivery. The users successfully registered 963 pregnant mothers in the 5-month registration period.	Increased Responsiveness of HWs	Increased Data use	Registered mothers benefitted from a coordinated system that improved their families’ level of preparation and understanding of risks approaching delivery, helped them to plan for and coordinate transport to a health facility, and improved the preparedness of their service providers to deliver better care. Nine villages in these two health districts developed community-based referral systems.	Increased HW Productivity	Improved Efficiency	Improved Referral System	In the Micheweni District, the two referral health facilities in the project intervention zone observed significant increases in their in-facility delivery rates. In the three months prior to the project, the Micheweni Cottage Hospital had an average of 44 births per month. By the end of the registration period, it averaged 67 births per month, with 91 births recorded in March 2012 alone. Equally…	Not enough evidence to show impact on population health	Scaled up/sustained	Study provides evidence for cost effectiveness	The intervention developed and implemented by D-tree International was designed to strengthen and work within the existing health system to promote its economic viability for scale-up. During the project, it was observed that a substantial increase in the numbers of women delivering in a health facility compared to the Tanzania Demographic and Health Survey in- facility birth rate of 33.6%. Artic…
11	Green et al 2014.	Clinical Mentorship of Nurse Initiated Antiretroviral Therapy in Khayelitsha, South Africa: A Quality of Care Assessment	South Africa	HIV/AIDS	HIV/AIDS	South Africa/MSF Project: A before-after cross-sectional study was conducted on nurses completing a mentorship program in 2011 that was aimed at ensuring successful task-shifting of administration of ART for HIV positive treatment clients from doctors to nurses in Khayelitsha, South Africa. The approach used in this study was a training and mentorship programme which was based on a "nurse-based, …	Cross-sectional study or survey	The program was aimed at responding to the South African National Strategic Plan’s goal of "85% of eligible patients being initiated by nurses by 2016" and targeting increased ART uptake. The MSF NIMART programme was carried out in line with the South African Ministry of Health (MoH) guidelines on NIMART mentorship with the intent to eventually hand over the programme to the MoH.	The study was conducted in Khayelitsha City Health primary health care clinics in South Africa. This was a sub-district with an estimated population of approximately 500,000 inhabitants, located on the outskirts of Cape Town in Western Cape Province, South Africa. The HIV burden in this sub-district was one of the largest in the country in 2010 with an antenatal HIV prevalence of 26%.	The high volume of patients requiring ART initiation and management led to the need for task shifting in order to ensure access to care for all eligible patients and hence the need for additional training and mentoring of nurses in Khayelitsha sub-district.			Facility staff	Nurses	Donor-/NGO-funded	National Program Reports	Not specified	Standard checklists, guidelines or job-aids	The approach involved two levels of training; "PALSA Plus HIV course training on use of South Africa’s approved algorithmic tool for diagnosis and treatment of common opportunistic infections and NIMART training based on South African Ministry of Health guidelines"		Task-Shifting / Sharing	Recognition system	The aim of the program was to support task-shifting of administration of ART for HIV positive treatment clients from doctors to nurses in Khayelitsha, South Africa through a training and mentorship approach.	Weekly or Continuous	At facility	Logs, records, reports	Disease-focused	Community	Individual	Scheduled visit	Supervisor follow-up/other monitoring	Support to supervisor, supervisee and system	Staff time of 40 hours per doctor is invested for one-on-one mentorship of nurses who have undergone the NIMART training. Training provided to both mentors and mentees. Intervention included post-training clinical mentorship.			Improved Skills, knowledge, or attitudes	Improvements in the collection of required blood tests, patient HIV staging and nurse adherence assessment and documentation. Improvements in ART management were found for drawing required bloods (91% vs 99%, p= 0.03), assessing adherence (50% vs 78%, p,0.001) and WHO staging (63% vs 91%, p,0.001). Nurse ART initiation indicators were successfully completed at 95–100% for 11 of 16 indicators: cli…	Increased HW Motivation	Improved Health Worker Training Programs	HRH: Knowledge and confidence of nurses was found to have increased. HSS: The MoH now manages a NIMART Mentors training course that produces +/- 20 new mentors a year. Successful task shifting - Twenty one nurses were authorized by one nurse mentor with one part-time medical officer’s support, resulting in nurses initiating 77% of ART eligible patients.	Increased HW Productivity	Improved Information management systems	Improved access to and Responsiveness of health services	HRH: Program led to nurse initiation of a majority of eligible patients, enabling medical officers to manage complex cases. HSS: Data from programme records was used to determine the number of nurses completing the NIMART mentorship program and receiving authorization to prescribe ART as well as the number and proportion of all patient ART initiations done by NIMART mentored nurses. Service Deliv…	Not enough evidence to show impact on population health	Scaled up/sustained	Study provides evidence for cost effectiveness	The study findings suggest that in regions where the HIV burden places large demands on health services, a nurse mentoring model could assist in ensuring system efficiency through task shifting. The time saving benefits of nurse initiated and managed ART and proven high levels of nurse compliance with national treatment guidelines made shows a positive case for task-shifting possibly even in othe…
12	MCHIP 2013.	MCHIP: Promising Practices in Maternal and Newborn Health and Family Planning and Reproductive Health in Ethiopia in 2012	Ethiopia	RMNCH	Obstetric Services	Ethiopia: CHIP Project The study documented promising practices recommended for upscaling through identification, documentation, and dissemination. A consensus on internationally accepted and replicable practices for the reduction of maternal and newborn mortality were selected. A validation field visit was undertaken by independent reviewers and documented on seven practices. One approach that e…	Case Study/Program Report	The Safe Motherhood Technical Working Group agreed to produce a report on promising practices. The group used lessons learned from previous experiences in documentation of practices and reached consensus to use the internationally accepted criteria of promising practices: practices that bear evidence of effectiveness and efficiency and that are replicable for the reduction of maternal and newborn…	After the selection of the promising practices, which was based on reports submitted by implementers, a validation field visit was undertaken by independent reviewers. Twenty-five facilities in four regions were visited to qualify, clarify, and validate the information contained in the reports. The review also included key informant interviews, site visits, and observations.	Out of a total of 21 practices submitted, nine were documented. These were later reduced to seven as two practices had already been documented in previous publications. The practices were grouped under two thematic areas: maternal and newborn health and family planning/reproductive health.			Project and facility staff	Facility- and community-based workers	Donor-/NGO-funded	Training Program Material	Not Specified	Standard checklists, guidelines or job-aids	Funding was by Jhpiego for the BEmONC Training. Midwives, nurses, and health officers were supervised.		HR Management system	Linked to competencies	BEmONC training uses adult- learning principles that stress learning by doing and builds knowledge, skills, and attitudes. The BEmONC training course is job-oriented and uses a symptoms-based approach, with emphasis on critical decision-making skills through rapid assessment of the conditions of the patient with limited dependency on laboratory tests.	Not Specified	At both facility and in community	Logs, records, reports	Disease-focused	External	Inter-professional team	Scheduled visit	Supervisor follow-up/other monitoring	Supervisee training (new skill)	BEmONC training: The trainer-to-trainee ratio was 1:4; the maximum number of trainees is 16 per course. The duration of the training is 18 days, with eight days of theory and 10 days of supervised clinical skills practice. The approach uses a checklist of procedures; a minimum of 16 procedures have to be performed during the practical component before trainees complete the course. Post-training f…			Improved Skills, knowledge, or attitudes	More than 1,100 health care professionals (520 midwives, 325 nurses, and 120 health officers) from more than 110 hospitals and more than 900 health centers in eight regions have been trained under one particular project.	Increased HW Motivation	Improved Health Worker Training Programs	The trained midwives and nurses that the review team spoke to said they gave scores of very good to excellent to all aspects of the training, including teaching and the clinical practice. One midwife said “it was during the training that I learned what it meant to be a midwife,” and another expressed how “confident” she had become when managing normal births and complicated deliveries. A male mid…	Increased HW Productivity	Not Specified	Improved access to and Responsiveness of health services	The health facility records showed, that the number of deliveries had more than doubled and the number of referrals had dropped since at least one provider from the facility had been trained.	Maternal, child health status impacted by intervention	Advanced	Insufficient evidence to demonstrate cost effectiveness	The study highlights that the competency-based BEmONC training focuses on the acquisition of desired competencies and requires a limited trainer-to-trainee ratio to ensure effective supervision and mentoring. It is a resource intensive training course and would be expensive to provide to all health care providers in a short period of time. Therefore, the focus should be to strengthen pre-service …
13	Manzi et al, 2018.	Cost-effectiveness of a mentorship and quality improvement intervention to enhance the quality of antenatal care at rural health centers in Rwanda	Rwanda	RMNCH	ANC	MESH-QI - Clinical mentors attended a one-time intensive orientation training as well as quarterly workshops on both clinical mentoring and QI methodology. After this training, mentors conducted 2–3 mentoring visits per health center every 4–6 weeks. Mentoring visits included direct observation, giving real-time feedback to ANC nurse mentees and coaching teams to use data for continuous systems i…	Pre-Post Study	Partners in Health (PIH), an international non-profit organization collaborated with the Rwandan Ministry of Health to implement a comprehensive health systems strengthening initiative in two rural districts, Southern Kayonza and Kirehe situated in the Eastern Province of Rwanda.	The initiative was implemented in two rural districts, Southern Kayonza and Kirehe situated in the Eastern Province of Rwanda.	Mentoring visits included direct observation, giving real-time feedback to ANC nurse mentees and coaching teams to use data for continuous systems improvement.			Nurses	Nurses	Donor-/NGO-funded	National Program Reports	Transport	Standard checklists, guidelines or job-aids	salary, training, mentorship meetings, data management, IT equipment, transportation and overhead. The district hospital budget covered supervisors’ salaries and benefits, transportation, IT equipment, and minimal data management through the national health management and information system (HMIS). Funded by PIH, with financial support from the Doris Duke Charitable Foundation’s African Health In…		Quality improvement	Not specified	Clinical mentors attended a one-time intensive orientation training as well as quarterly workshops on both clinical mentoring and QI methodology. After this training, mentors conducted 2–3 mentoring visits per health center every 4–6 weeks. Mentoring visits included direct observation, giving real-time feedback to ANC nurse mentees and coaching teams to use data for continuous systems improvement…	Monthly	At facility	Logs, records, reports	Disease-focused	External	Inter-professional team	Scheduled visit	Facility-level improvement/action plan	Supervisor training (clinical mentoring)	Mentoring visits included direct observation, giving real-time feedback to ANC nurse mentees and coaching teams to use data for continuous systems improvement. Case observation checklists were developed and used by the MESH-QI mentors to assess the quality of ANC delivery. Mentors conducted 2–3 mentoring visits per health center every 4–6 weeks.			Improved Skills, knowledge, or attitudes	MESH-QI as a cost-effective approach to transfer knowledge and skills and gains in ANC training and strengthen competency areas that researchers agree are essential for good care.	Improved HW Competence	Improved Quality standards	MESH-QI constitutes an effective means of improving the quality of ANC. The analysis suggests that the additional costs to standard supervision are modest, and in concert with prior work showing the impact on QI and job satisfaction, such costs may provide an affordable option for the national health systems strengthening policy- makers and implementers seeking to adopt the MESH-QI model to stren…	Increased HW Performance	Improved Efficiency	Improved Equity in service delivery	Previous studies demonstrated that quality ANC delivery improves maternal and neonatal outcomes. The study used the provider perspective to estimate the relevant costs and outcome of interest. MESH-QI could be an affordable and effective intervention to improve the quality of antenatal care at health centers in low-resource settings.	Maternal, child health status impacted by intervention	Advanced	Study provides evidence for cost effectiveness	The report suggests that Cost savings would increase if MESH-QI mentors were integrated into the existing healthcare systems and deployed to sites with higher volume of antenatal care visits. The total annual costs of standard antenatal care supervision was 10 777.21 USD at the baseline, whereas the total costs of MESH-QI intervention was 19 656.53 USD. Human resources (salary and benefits) and t…
14	Gueye et al, 2016.	Mentoring, Task Sharing, and Community Outreach Through the TutoratPlus Approach: Increasing Use of Long-Acting Reversible Contraceptives in Senegal	Senegal	RMNCH	Family Planning	The TutoratPlus performance improvement approach strengthens family planning clinical skills, particularly for long-acting reversible contraceptives (LARCs), through mentoring, task sharing, and community outreach. Following a 2013 baseline situation analysis, 290 participating facilities in 12 of Senegal’s 14 regions developed action plans to address gaps identified in 3 areas: provider performa…	Pre-Post Study	In 2009 IntraHealth designed and implemented a pilot performance improvement intervention called Tutorat (French for tutoring), which used on-the-job mentoring and skills reinforcement to train 407 nurses and midwives from 6 regions and facilities in intrauterine device (IUD) and implant insertion and removal and infection prevention. Tutorat built on earning for Performance a proven performance …	Tutorat pioneered an on-site methodology to seamlessly integrate training, supervision, follow-up, and facility-wide performance improvement while building local ownership and a sustainable culture of quality. One aim of tutorat was to broaden the availability of family planning services, including LARCs, in all lower-level health facilities through task sharing.	In 2011, IntraHealth’s USAID-funded Health Services Improvement Project developed the enhanced TutoratPlus performance improvement approach. TutoratPlus mobilizes all essential actors (providers, supervisors, managers, community leaders, and clients) to address service delivery shortfalls by strengthening the work environment and health worker skills and competencies using mentorship and communit…			District staff	Facility- and community-based workers	Donor/NGO funding & community contribution	Facility records	Smart phone	Standard checklists, guidelines or job-aids	Funded by IntraHealth’s USAID-funded Health Services Improvement Project. Mobile phones used to share information. Supplies to offer LARCs eg implant kits and IUD kits. Together, health committees and local authorities contributed an estimated 67,023,288 CFA francs (FCFA) or roughly US$114,570. Examples of the kind of support received by facilities include: infection prevention supplies, insertio…		Task-Shifting / Sharing	Quality improvement	TutoratPlus is a problem-solving performance improvement approach designed to achieve high-quality delivery of high-impact maternal, neo-natal, and child health services, including family planning, by mentoring health workers in their facilities and strengthening the environments in which they work.	Monthly	At both facility and in community	Logs, records, reports	Disease-focused	External	Inter-professional team	Scheduled visit	Not Specified	Support to supervisor, supervisee and system	Implementation of TutoratPlus in Senegal unfolded through 4 steps: situation analysis of service delivery gaps, development of facility- and district-level action plans, identification and training of mentors, and worksite coaching and supervision. At the facility level, the TutoratPlus approach has been implemented among qualified nurses and midwives with clinical skills who provide family plann…			Improved Skills, knowledge, or attitudes	On average, providers achieved an acceptable performance level after 5 anatomic model demonstrations. After providers demonstrated acceptable skills with the models, they applied the skills with actual clients under mentor supervision. Mentors referred providers who did not meet the criteria for acceptable skills to district supervisors, who continued to mentor them until they met standards	Improved HW Competence	Improved Quality standards	The baseline assessment of 290 facilities found that fewer than half (47%) had a provider who could offer at least 1 LARC method, and 64% to 69% lacked kits. Post-intervention, all 290 facilities were adequately equipped and clinically able to offer LARCs. Among the 552 clinical providers, the percentage with acceptable LARC performance (at least 80% of observation checklist items correct) double…	Increased HW Performance	Improved access and availability of Medicine, supplies, infrastructure	Improved access to and Responsiveness of health services	Mentoring, task sharing, and community outreach at 100 rural facilities in Senegal led to an 86% increase over 6 months in the number of women choosing long-acting reversible contraceptives (from 1,552 to 2,879). Concurrent improvement of facilities and provider skills, coupled with the application of Senegal’s task-sharing policy, are increasing the range of contraceptive methods available to wo…	Maternal, child health status impacted by intervention	Advanced	Study provides evidence for cost effectiveness	Success of the TutoratPlus approach in Senegal is likely in part attributable to addressing facility-specific needs, using on-site mentoring to assess provider capacity, and achieving workplace enhancements through community engagement. Without CHW-initiated community outreach, LARC uptake might have been lower. Although task sharing requires institutionalization within national health systems, T…
15	MEASURE Evaluation, 2017.	Scaling mHealth for Community- Based Health Information Systems Lessons and Best Practices	Uganda	Community health	Community based health information systems and drug distribution	Uganda: Living Goods is using a Medic Mobile application to facilitate care coordination—Community Health Promoters (CHPs) use it to diagnosis, distribute medicine, and provide needed health information to clients. Medic Mobile’s goal is to improve health in hard-to-reach communities, by designing, building, and supporting open- source software for health workers and health systems. Medic Mobile’…	Case Study/Program Report	The project, scanned the Internet and spoke with community health and mHealth stakeholders to develop a matrix of mHealth solutions that support monitoring and evaluation (M&E) of HIV; reproductive, maternal, and child health (RMCH); and Ebola.	The project narrowed the list to mHealth organizations that appeared to have a wide breadth of experience and had gone beyond pilot. Then the project reached out to them again, to confirm the scope of their mHealth projects and their willingness to participate in the case study. The final selections were the partnership of Medic Mobile with Living Goods, in Uganda, and the partnership of Dimagi w…	These two projects became the case studies. Informants were interviewed at the technology companies; Medic Mobile, San Francisco, CA, USA, and Nairobi, Kenya ; Dimagi, Cape Town, South Africa and key informants at the implementing partner country offices; Living Goods, Kampala, Uganda, m2m, Cape Town, South Africa. CHWs and their supervisors were observed during trainings and while they used the …			Facility staff	CHWs	Donor-/NGO-funded	Supervisee performance data	Phone, transport & allowance	mHealth application	human resources, mobile phones, mHealth application. Funding was from MEASURE Evaluation project through funding from United States Agency for International Development (USAID). 1.Application development: staff, travel, and other direct costs of creating the software, including adding features in later project phases 2. User meetings and feedback: staff, travel, and other meeting costs 3. Equipme…		HR Management system	Evidence-based	The Medic Mobile application links to desktop dashboards that allow supervisors to monitor the performance of CHWs and branch offices.	Monthly	Not applicable	Phone (Text & Calls)	Integrated	External	Inter-professional team	Scheduled visit	District-level dashboard	Support to supervisor, supervisee and system	At the community level, CHWs use information on a mobile device to help them plan their day, perform their job, and track their performance against targets. • Supervisors can use device data to track CHW performance and plan supportive supervision. • Heads of regional and branch offices can use the information to compare their office to others to see where they may be excelling or falling short. …			Improved Data availability	CHP supervisors have dashboards they can review at the branch office to see how their CHPs are performing against targets. This way, they don’t have to reach the CHPs to know how they are doing. To ensure that each CHW develops capacity, both Living Goods and m2m provide initial training in addition to routine training. When planning and budgeting for CHW training, neither Living Goods nor m2m ev…	Increased HW Motivation	Increased Data use	Both Living Goods and m2m have defined systems for compensation, ranging from a percentage of commodities sold to a weekly salary. Living Goods compensates CHPs through a commission received on sales and an incentive scheme based on their performance. m2m’s Mentor Mothers are employed through the organization and are compensated with a regular salary.	Increased HW Productivity	Improved Information management systems	Improved Referral System	Medic Mobile’s goal is to improve health in hard-to-reach communities, by designing, building, and supporting open- source software for health workers and health systems. Medic Mobile’s technologies can link CHWs with facility staff to improve the continuum of care. The platform can schedule appointments and track the CHW performance and allows CHWs to alert clinic staff about potential client da…	Not enough evidence to show impact on population health	Advanced	Insufficient evidence to demonstrate cost effectiveness	findings provide insight into how two implementing partners used mHealth to improve their case management, data capture, data use, and reporting functions. In 2015, Medic Mobile integrated the three applications using human-centered design and developed performance dashboards. To be successful, CHWs should be part of a larger professional network, with opportunities for continuous learning. They …
16	Ajeani et al 2017.	A cascade model of mentorship for frontline health workers in rural health facilities in Eastern Uganda: Processes, achievements and lessons	Uganda	RMNCH	Obstetric Services	Uganda: Between 2013 and 2015, the MANIFEST project conducted a cascade mentorship model in 12 health facilities: four Comprehensive Emergency Obstetric and Newborn Care (CEmONC) and eight Basic Emergency Obstetric and Neonatal Care (BEmONC) health centres across three districts in rural Eastern Uganda. The cascade mentoring process was implemented in two phases: the initial mentoring of local me…	Case Study/Program Report	In Uganda, clinical mentorship for EmONC has been employed and resulted in improved maternal and newborn survival. However, the key gaps have been on sustainability issues over time. Work-based capacity-building approaches in the long term are expected to promote retention of health workers as well as improve service delivery	The aim of this study was to describe the mentorship process and highlight the achievements and lessons learnt from implementing a district-based mentorship programme with the aim of using these lessons for future scale-up of the mentorship process.	The MANIFEST Project was implemented in three districts: Kamuli, Kibuku and Pallisa in Eastern Uganda from 2013 to 2015 [16]. The total population of the three districts was 1,106,100 [17]. The three districts had a total of 30 health facilities (27 Health Center IIs, two Health Center IVs and one general hospital).			Clinical mentors	Obstetric care providers	Donor-/NGO-funded	Training Program Material	Not Specified	Standard checklists, guidelines or job-aids	36 selected potential mentors were invited for a further three-day orientation in men- torship. The training focused on the characteristics of a mentor, how to conduct a mentorship session, linkage of mentorship with supportive supervision, practical skills in emergency obstetric care, newborn resuscitation and management of intrapartum haemorrhage. Funding was from the MANIFEST project hosted by…		Task-Shifting / Sharing	Linked to competencies	Mentorship was designed as a follow on from refresher trainings in Emergency Obstetrics and Newborn Care (EmONC), so as to maintain gains from the formal classroom teaching as well as strengthen competencies for EmONC for frontline health workers. Three to four mentoring teams were established per district. Each team was comprised of three to four members. Each team was assigned to a health centr…	Not Specified	At facility	Logs, records, reports	Disease-focused	External	Not Specified	Scheduled visit	Not Specified	Supervisor training (clinical mentoring)	The Maternal and Neonatal Implementation for Equitable Systems (MANIFEST) project [16] implemented in Uganda used an innovative cascading model approach to mentorship, using human resources for health by aligning the mentorship cascade to the existing health system, ensuring minimum disruption of staff roles and processes. The cascade mentoring process was implemented in two phases: the initial m…			Improved Skills, knowledge, or attitudes	Skills improvement was noted in the areas of parto- graph use and abortion management through manual vacuum extraction for the mothers. On the neonatal side, the main skill noted was resuscitation of newborns using a bag and mask to enhance their breathing. These skills were found to be essential for saving both the mothers and newborns. The availability and responsibility of the HW (self-efficac…	Improved HW Competence	Improved Quality standards	An evaluation after the mentorship revealed that health workers were more confident in the maternal-care component, but less confident in newborn care. Use of the mentee logbook was also noted to be particularly poor. These findings provided a basis for redesigning the second phase of mentorship. The mentee logbook was redesigned, with more focus on newborn care, by reconstituting the central tea…	Increased HW Performance	Improved access and availability of Medicine, supplies, infrastructure	Improved Quality of Care	Mentorship improved several aspects of health-care delivery, ranging from improved competencies and responsiveness to emergencies and health-worker professionalism. In addition, due to better district leadership for Maternal and Newborn Health (MNH), there were improved supplies/medicine availability, team work and innovative local problem-solving approaches. Health workers were ultimately empowe…	Maternal, child health status impacted by intervention	Developing	Insufficient evidence to demonstrate cost effectiveness	The study demonstrated that it is possible to improve the competencies of frontline health workers through performance enhancement for MNH services using locally built capacity in clinical mentorship for Emergency Obstetric and Newborn Care (EmONC). The cascade mentoring process needed strong external mentorship support at the start to ensure improved capacity among local mentors to provide mento…
17	Tadesse et al 2012.	Improving Infection Prevention and Control in Ethiopia through Supportive Supervision of Health Facilities	Ethiopia	PHC Services	Infection Prevention and Control (IPC)	Ethiopia: AIDSTAR-One’s supportive supervision involved observation, discussion, support, and guidance of IPC program management, standard practices, equipment, supplies, and infrastructure. In order to ensure the long-term sustainability of the program, a set of criteria was developed for facility graduation from supportive supervision by AIDSTAR-One. The strategy provided follow-up steps to ens…	Case Study/Program Report	AIDS Support and Technical Assistance Resources, Sector I, Task Order 1 (AIDSTAR-One) was funded by the U.S. President’s Emergency Plan for AIDS Relief (PEPFAR) through The USAID- AIDSTAR- One was implemented by John Snow, Inc., in collaboration with Broad Reach Healthcare, Encompass, LLC, and International Center for Research on Women, MAP International, Mothers 2 Mothers, Social and Scientific …	The study was a survey within the context of implementation of an infection prevention and control (IPC) intervention in Ethiopia and it involved largely interviewing and observing service providers, facility heads, supervisors, and waste handlers. Data were doublechecked, cleaned, entered into Microsoft Excel, and analyzed by category (IPC indicators). Results were summarized and displayed using…	The approach was based on IPC program standards and guidelines in Ethiopia and used at all levels; (FMOH, regions, zones, woredas, and health facilities). Implementation of the IPC program was at health facility level. Health worker attitudes and knowledge were the focus of the study.			Expert, district and facility staff	Primary Health Care Workers (PHCWs)	Donor-/NGO-funded	BCC/IEC Materials	Not Specified	Standard checklists, guidelines or job-aids	Job Aids, health workers. Funding was by the (PEPFAR)/USAID - AIDSTAR project. Equipment, Supplies, and Infrastructure was included in the supportive supervision and the supervisor checked; Stock of supplies - PPE and cleaning supplies (gloves, soap, towels, linens, alcohol, etc.) , Availability and functionality of hand washing facilities and toilets , Availability and functionality of an incine…		HR Management system	Problem-based	The AIDSTAR-One regional technical officer prepared IPC behavior change communication (BCC) materials, an IPC log book, and a supervision checklist in accordance with the established plan and arrived at the facility in the morning on the first day of mentoring. This was done after having communicated with the woreda expert and facility head one week before the beginning of the mentoring visits. C…	Monthly	At facility	Logs, records, reports	Disease-focused	External	Inter-professional team	Scheduled visit	Not Specified	Supervisor training (non-clinical mentoring)	Based on the national IPC guidelines in Ethiopia, a standard supportive supervision checklist that addresses a comprehensive IPC program was developed and used for data collection (See Annex I). A selection of health facilities was chosen based on the proportional allocation of population size to determine where the bulk of health facilities were located. Of the health centers, 90 percent were in…			Improved Skills, knowledge, or attitudes	Training for waste handlers and follow-up supervision by the health facility’s IPC committee contributed to proper incinerator use in the majority of the target facilities. Equipment, Supplies, and Infrastructure was included in the supportive supervision and the supervisor checked; Stock of supplies - PPE and cleaning supplies (gloves, soap, towels, linens, alcohol, etc.) , Availability and func…	Increased Responsiveness of HWs	Improved Quality standards	Overall, the supportive supervision results showed an improvement on IPC knowledge, attitudes, and practices of health care workers and supporting staff at the facility level. This improvement can be attributed to IPC training and on-site mentoring during supportive supervision visits. All 86 facilities were visited in three rounds during the 10-month period for a total of 258 observations and in…	Increased HW Performance	Improved resilience	Improved Quality of Care	Immediately after each observation and interview, the team members were provided on-site feedback to correct improper practices and knowledge gaps. Before concluding each visit, the supervision teams held meetings with the IPC committee and discussed findings and major gaps. Interventions and action points were identified for monitoring changes. All completed checklists were approved by official …	Not enough evidence to show impact on population health	Developing	Insufficient evidence to demonstrate cost effectiveness	The results show that the proportion of facilities with IPC guidelines, functional IPC committees, BCC materials and job aids, and a budget for an IPC program significantly improved since the first visit. This suggests a positive correlation between regular and sustained supportive supervision visits and an improvement in IPC program management by health facilities. The visits were good opportuni…
18	Aikins et al. 2013.	Evaluation of facilitative supervision visits in primary health care service delivery in Northern Ghana	Ghana	PHC Services	Not specified	Ghana: Facilitative supervision is a system of management whereby supervisors at all levels in an institution focus on the needs of the staff they oversee. Supervisors who use the facilitative approach consider staff as their customers. The most important part of the facilitative supervisor’s role is to enable staff to manage the quality improvement process, to meet the needs of their clients, an…	Case Study/Program Report	The Project started in cooperation with Japan Overseas Cooperation Volunteers (JOCV), the Japanese Grant Aid project, and an expert at the Ministry of Health, Ghana. Facilitative supervision visits (FSV) formed an integral and crucial part of this project as the success of the CHPS approach to PHC delivery largely depends on supervision. The structure of the health system in Ghana is such that DH…	This paper presents the standard evaluation results of FSV in terms of its format, way of implementation, as well as its status in all the nine districts of the Upper West Region (UWR) in Ghana. The Project reviewed the conventional monitoring system within CHPS implementation. Based on the results and discussions with stakeholders, guidelines and tools for FSV were developed and trainings conduc…	PHC programming in 9 districts in UWR in Ghana as part of a scaling up of the Community-based Health Planning Services (CHPS)which was adopted by the Government of Ghana in 1999 to strengthen community health services. Implementation involved; regional, district , sub-district and community levels.. Health management team members impacted			District staff	Primary Health Care Workers (PHCWs)	Donor-/NGO-funded	Not Specified	Not Specified	Standard checklists, guidelines or job-aids	Funded by JOCV. Action plans and reporting tools. Supervisors include RHMT, DHMT, SDHT and CHO. "Client-focused" approach to support staff.		HR Management system	Linked to competencies	Feedback was shared immediately. Based on the results and discus- sions with stakeholders, guidelines and tools for FSV were developed and trainings conducted for RHMT, DHMT, SDHT and CHO. After the trainings, FSV was introduced in all the 9 districts in the region.	Monthly	At facility	Logs, records, reports	Integrated	External	Group	Scheduled visit	Facility-level improvement/action plan	Supervisor training (non-clinical mentoring)	FSV of DHMT by RHMT Facilitative supervision over the DHMT is done quarterly by the RHMT Supervisory team. Teams include community and social organization representatives. The four identifiable processes of FSV at the different levels are; RHMT self-monitoring At the RHMT level, Self-Monitoring is done on quarterly basis. This involves a) Assessment by the Supervisory team; b) Submission of Super…			Improved Skills, knowledge, or attitudes	Jirapa DHMTscored the highest marks in management of supplies (93.8%), management of transportation and equip- ment (95%) and information management (97.9%). Lambussie scored the highest mark in report to RHMT (100%), Lawra scored highest mark in management of meetings (86.1%) and Wa Municipal scored highest in Technical support to SDMT (87.5%). Sissala West DHMT scored the lowest mark in three a…	Improved HW Competence	Better Utilization of data	Wa West CHOs scored the highest marks in conditions of CHO compounds (84.1%), activities (76%), and equipment status (52.5%). Nadowli scored highest mark in documentation (95.3%) and medical sup- plies (80%) and Sissala East and West scored the highest mark in keeping of booklet (88.3% each). Lambussie CHOs scored the lowest mark in all the six areas assessed with marks ranging 0% to 25%. none of…	Not Specified	Improved Efficiency	Improved Quality of Care	Anecdotal: The researchers believe that FSV is one approach, which may contribute significantly to improved and sustainable quality health services not only in the UWR, but in all parts of Ghana.	Not enough evidence to show impact on population health	Developing	Insufficient evidence to demonstrate cost effectiveness	In the UWR, management at the various districts and at the regional levels remained responsible for planning and implementation of work, making available the facilities, training, and other resources needed to achieve their targets. The report indicates that to those who argue that the facilitative approach will be resource- intensive, some activities in East Africa have shown that the approach i…
19	Brunie et al, 2014.	Keeping community health workers in Uganda motivated : key challenges , facilitators , and preferred program inputs	Uganda	RMNCH	Family Planning	CHWs are linked to a nearby health center for supervision, referral management, and commodity supply. For Level 2 Option: Monthly CHW meetings at health center plus quarterly visit by health center staff in the community. This study assessed factors affecting the motivation and level of activity of CHWs providing family planning services in 1 public-sector program and 2 programs supported by nong…	Mixed Methods approach	A cross-sectional, mixed-methods study, including a structured survey and in- depth interviews (IDIs) with CHWs from 3 family planning programs covering 7 districts in Uganda. All programs offered the same contraceptive method mix, including condoms, pills, and injectables (although not all CHWs within a program provided injectables)	The study selected family planning programs purposively to represent different cultural and programmatic realities, while taking into account program manager support for research and logistics. The study included a public-sector program (active in 2 districts), an NGO-supported pro- gram (2 districts), and a program that had recently transitioned from an NGO to the public sector (3 districts).	CHWs from 3 family planning programs covering 7 districts in Uganda.			Facility staff	CHWs	Donor-/NGO-funded	Facility records	Standard incentive package	Not Specified	As per local ethics guidelines, all participants received a small stipend to compensate them for their time (approximately US$4); the amount is consistent with the refund CHWs typically receive for attending program meetings.DCE results showed that provision of a package including a T-shirt, badge, and bicycle was the program input CHWs preferred, followed by a mobile phone (without airtime). Fun…		HR Management system	Linked to competencies	The level 2 approach also included a 5-day initial training and 3-day supervised practicum at health center plus a 3-day refresher training once a year. Incentives included; CHW kit plus a T-shirt and badge. This package also included; 10,000 UGX for each meeting and a mobile phone without airtime	Monthly	At both facility and in community	Phone (Text & Calls)	Integrated	External	Group	Scheduled visit	Not Specified	Support to supervisor, supervisee and system	The level 2 approach also included a 5-day initial training and 3-day supervised practicum at health center plus a 3-day refresher training once a year. Incentives included; CHW kit plus a T-shirt and badge. This package also included; 10,000 UGX for each meeting and a mobile phone without airtime.			Improved Skills, knowledge, or attitudes	Most CHWs (89.2%) had received some recognition or support from their community in the past year. The main examples were being called ‘‘doctor’’ (73.5%), being consulted for advice on a range of health issues (70.5%), time to address family planning at community meet- ings (48.4%), gifts/food/labor support (35.8%), and being thanked publicly (33.7%). Similarly, 70.9% of CHWs had received recognit…	Increased HW Motivation	Not Specified	The main outcome was CHWs’ level of activity (highly active versus less active). Service statistics were used to calculate the total number of visits with new or revisit family planning clients receiving any method between April and June 2011. To ensure that CHWs are classified fairly based on the setting in which they operate, the researchers identified groupings of health centers located in sub…	Increased HW Productivity	Not Specified	Not Specified		Not enough evidence to show impact on population health	Developing	Insufficient evidence to demonstrate cost effectiveness	Saharan Africa on the underlying dynamics affecting CHW performance and retention, and on the relative importance of program inputs from CHWs’ perspectives. Upon presenting results to implementing partners working with CHWs in Uganda, a number of recommendations arose from this study. First, standard provision of a bicycle would alleviate transport challenges. Second, CHWs should receive an allow…
20	Henry et al, 2016.	Enhancing the Supervision of Community Health Workers With WhatsApp Mobile Messaging: Qualitative Findings From 2 Low-Resource Settings in Kenya	Kenya	Community health	Child health	Kenya: A mobile learning intervention aimed at strengthening supervisory support for community health workers (CHWs) in Kibera and Makueni, Kenya, created a WhatsApp group for CHWs in two districts and their supervisors to support supervision, professional development, and team building. Six months of WhatsApp chat logs (from August 19, 2014, to March 1, 2015) was analyzed and interviews conducte…	Qualitative Study	The mCHW intervention was designed by education researchers at Oxford University and UCL Institute of Education, in partnership with AMREF Health Africa. The project involved 3 cycles of design, development, implementation, and evaluation of a mobile learning prototype for CHWs and their supervisors (called the REFER App) that related to child development milestones.	An exploratory study describing how a group of Kenyan CHWs and their supervisors used the WhatsApp mobile messaging platform for supervision and professional development over a 6-month period. Semi-structured interview questions were used to explore participants’ views on their use of WhatsApp for facilitating supportive supervision. Interviews were undertaken in the local communities, usually at…	The WhatsApp learning group was not specified in the original design of the mobile learning intervention. Rather, it was separate from the prototype and was established at the beginning of the first design cycle, in response to the enthusiasm of project participants who worked in different sites and wished to extend the productive interactions that had taken place during prior face-to-face mCHW w…			CHWs	CHWs	Donor-/NGO-funded	Crowdsourcing	Smart phone	Standard checklists, guidelines or job-aids	Mobile Phones (smart phones), WhatsApp (an "over-the-top" (OTT) app, supporting uses regardless of cellular network) data access for CHWs and CHEWs. Funding was from UK Economic and Social Research Council and Department for International Development, under the ESRC-DFID Joint Scheme for Research on International Development.		Recognition system	Problem-based	Supervisors used WhatsApp to keep CHWs informed about new guidelines and planned events, as well as to gather service statistics to document the work of these health care providers. Posts related to communication and information, which relates to these data collection efforts and educational activities, accounted for 467 of the 1,400 messages.	Weekly or Continuous	Not applicable	Phone (Text & Calls)	Integrated	Community	Network	Routine interactions	Supervisor follow-up/other monitoring	Support to supervisor, supervisee and system	The project created a WhatsApp group for CHWs, their supervisors (known as community health extension workers, or CHEWs), and the project team members. The WhatsApp group for CHWs and their supervisors was meant to support communication and team building. Each mCHW participant was enrolled as a member of this WhatsApp learning group upon assignment of a project mobile phone and completion of a tr…			Effective Communication	CHWs used WhatsApp with their supervisors to document their work, spurring healthy competition and team building between CHWs in the 2 pilot sites. While there was considerable variation in the number of times each participant posted messages—from 1 message to 270 messages—in total they posted nearly 2,000 messages over 6 months. 88% of messages corresponded to at least 1 of 3 defined supervisory…	Increased Responsiveness of HWs	Better Utilization of data	The study found that the forum was useful for communicating information related to logistics and planning as well as training. Beyond the learning group, supervisors also revealed that they regularly used voice calls and WhatsApp in general to communicate one-on- one with individual CHWs to understand more about the services provided to households. Of 1,400 posts, 58.5% related to what we categor…	Increased HW Productivity	Improved Information management systems	Improved Efficiency in service delivery	The WhatsApp posts during this study period were not only about the mCHW learning intervention; there were 445 of 1,400 (31.8%) posts that provided feedback related to other ongoing CHW practices. This included administrative and clinical guidance on how to follow-up with or investigate related conditions, such as malnutrition, experienced by children. Participants also used the WhatsApp group to…	Not enough evidence to show impact on population health	Developing	Study provides evidence for cost effectiveness	Minimal training required. With respect to information sharing, WhatsApp was particularly useful during emer- gency outbreaks. The study reported that "The WhatsApp platform had proven particularly useful in allowing supervisors to gain a better understanding of the situation on the ground, as well to give feedback to CHWs, as part of an overall supervision process". Supervision- related posts we…
21	Rabbani et al, 2016.	Inspiring health worker motivation with supportive supervision: A survey of lady health supervisor motivating factors in rural Pakistan	Pakistan	Child health	IMCI	This qualitative study was part of a larger implementation research project called Nigraan (meaning supervisor in Urdu), which was intervening on supportive supervision in the Lady Health Worker Programme to improve community case management of pneumonia and diarrhea in rural Pakistan. This study explored the motivation of Lady Health Supervisors, a cadre of community health workers, with particu…	Randomized Controlled Trial (RCT)	Aware of supervision as an area of improvement for the LHW-P, Nigraan, an implementation research project, intervened on the LHW-P supportive supervision structures to improve CCM of pneumonia and diarrhea in a district of rural Pakistan. This study is part of Nigraan, and aimed to explore LHS motivating factors, with particular interest in how their views on supportive supervision contribute to …	LHSs have at least eight years of education, previous work experience as a Lady Health Visitor or LHW, and reside within the community. They report to the Assistant District Coordinator (ADC) of the LHW-P. LHWs typically work alone under the guidance of their LHS, but attend monthly meetings with LHSs and LHWs in their district to discuss health progress and issues. Nigraan took place in District…	Each LHW serves a geographic area covering 100–150 households and approximately 1,000 people. LHWs are preferably married women aged 18–45 with at least eight years of schooling and approval from the com- munity. They are trained to provide treatment and health education for maternal, newborn, and child health (MNCH).			CHWs	CHWs	Donor-/NGO-funded	Training Program Material	Smart phone	Standard checklists, guidelines or job-aids	Supervisory tools were introduced to supplement the LHW-P management. This study was funded as part of the larger Nigraan project by the Alliance for Health Policy and Systems Research, World Health Organization (WHO), Geneva with support from the Norwegian Government Agency for Development Cooperation (NORAD), the Swedish International Development Cooperation Agency (SIDA) and the UK Department …		Quality improvement	Problem-based	LHSs are expected to provide supportive supervision to LHWs, which aims to improve LHW performance and quality of CCM through active monitoring, constructive feedback cycles, training, problem solving, and open communication. The supervisory tools included a LHW-P supervisory checklist modified to encourage direct CCM monitoring, a quality of case man- agement sheet to track progress and reveal g…	Monthly	In community	Logs, records, reports	Disease-focused	Community	Group	Scheduled visit	Case management	Support to supervisor, supervisee and system	LHSs make monthly visits to each LHW to supervise their community case management (CCM) skills during visits to commu- nity households. The Nigraan intervention worked with the existing health system and was two-pronged. First, although both arms received LHW-P curriculum refresher training, the intervention arm received an enhanced course in supportive supervision and clinical mentorship using i…			Effective Communication	To facilitate the intervention, Nigraan installed a surveillance system using simple mobile phones to improve communication and coordination between LHSs and LHWs regarding case detection, track- ing, management, and follow-up. LHSs were provided simple mobile phones and LHWs were given a small com- munication allowance, so implementation costs remained low.	Increased HW Motivation	Not Specified	Qualitative: Supportive supervision, recognition, training, logistics, and salaries are community and health system motivating factors for lady health supervisors. Lady health supervisors are motivated by both their role in providing supportive supervision to lady health workers and by the supervisory support received from their coordinators and managers. LHSs believe they have built a positive r…	Not Specified	Not Specified	Not Specified	The role of supervision for LHSs, either as recipients from upper level staff or as supervisors to LHWs, was an important finding that exposed the potential for positive supervisory relationships to improve motivation and performance in the LHW-P	Not enough evidence to show impact on population health	Developing	Insufficient evidence to demonstrate cost effectiveness	Health system factors, including supportive supervision, are crucial to improving lady health supervisor motivation. As health worker motivation influences their performance, evaluating the impact of health system interventions on community health worker motivation is important to improving the effectiveness of community health worker programs. LHSs enjoy being recognized publicly for their work,…
22	Agarwal et al, 2016.	Family planning counseling in your pocket: a mobile job aid for community health workers in Tanzania.	Tanzania	RMNCH	Family Planning	Tanzania - D.Tree International: The team worked with health facility supervisors to identify 6 highly motivated and well-performing CHWs from the Kinondoni municipal district in Dar es Salaam, Tanzania, to test the usability and functionality of the initial version of the tool for a period of 6 months, starting July 2012. The DHMTs were introduced to the mobile job aid in an orientation session …	Case Study/Program Report	The partnership, together with the MOHSW, reviewed potential tools and agreed on criteria for tool selection. These criteria included the potential ease of use by CHWs, alignment with national family planning service protocols, and practicability as a mobile job aid.	The pilot intervention and study was implemented with 25 CHWs in 3 wards in Ilala district in Dar es Salaam between January 2013 and July 2013. Electronic forms help the CHW record routine data on services provided to the client, use of contraceptives by the client, and referrals to other health services. Information about each client is recorded at the point of care and then either sent through …	Clients were referred to the health facility for services such as HIV/STI testing and contraceptive methods that could not be directly provided by the CHW at the community level. For example, 21% of new family planning users and 28% of continuing family planning users were referred for HIV testing/STI services. Referral completion rates and satisfaction with services received at the referral cent…			Ministry staff	CHWs	Donor-/NGO-funded	BCC/IEC Materials	Smart phone	mHealth application	In contrast to the SMS management tool developed for the original job aid, which provided static weekly messages, this mobile app provided real-time data to supervisors and allowed them to connect with CHWs in the field in real time, strengthening the relationship and providing both CHWs and supervisors with more dynamic access to information and communication. In addition, CHWs and supervisors a…		Recognition system	Evidence-based	Monthly meetings were held with CHWs and supervisors to assess progress and understand challenges. Finally, data were first shared with the MOHSWat all levels for their recommendation for next steps in implementation program dashboards have been developed that provide interactive charts and tables summarizing keydatafromthe programmatic level down to patient-level data. This supports program mana…	Monthly	Not applicable	Phone (Text & Calls)	Disease-focused	External	Inter-professional team	Scheduled visit	District-level dashboard	Support to supervisor, supervisee and system	Monthly meetings were held with CHWs and supervisors to assess progress and understand challenges. Finally, data were first shared with the MOHSWat all levels for their recommendation for next steps in implementation program dashboards have been developed that provide interactive charts and tables summarizing key data from the programmatic level down to patient-level data. This supports program m…			Improved Data availability	An SMS feature supports both the supervisors and the CHWs by issuing reports and reminders about the performance of the CHWs in the field. For example, the phone is designed to send SMS-based weekly status reports to CHW supervisors including the number of clients visited, number of new family planning users by contra- ceptive method, and number of referrals and completed follow-up visits made by…	Improved HW Competence	Better Utilization of data	Preliminary research on the use of such tools by CHWs suggests that real-time data collection can influence CHW motivation and improve accountability. As depicted in this paper, data from routine service delivery can be used to understand who the clients are, their contraceptive preferences, and the services for which they are being counseled and referred. The use of routine monitoring data can a…	Increased HW Productivity	Not Specified	Improved access to and Responsiveness of health services	The large majority of new family planning clients proceeded with making a contraceptive choice. Data are used to discuss the quality of care at facilities and to engage in constructive dialogue with individuals throughout the health system to develop strategies for quality improvement. This pilot study suggests that the use of a mobile-based integrated counseling algorithm is feasible and can pot…	Maternal, child health status impacted by intervention	Nascent (pilot or trial)	Study provides evidence for cost effectiveness	The financial cost of implementing this intervention with 25 CHWs and 3 supervisors are estimated to be US$26,000 for the first year. For subsequent years, the financial costs are estimated to be 73% lower at $7,100. The study indicated that the use of mobile job aids for delivery of integrated family planning services holds great promise. However, in order to scale effective programs, a critical…
23	Gupta et al, 2016.	Improving quality of home-based postnatal care by microteaching of multipurpose workers in rural and urban slum areas of Chandigarh, India: a pilot study	India	RMNCH	Postnatal care	India: A longitudinal study design was used where postnatal skills were assessed at baseline and after each round of microteaching (n=12 HWs). Currently, auxiliary nurse midwives (ANMs) and accredited social health activists (ASHAs) are given training to provide home-based postnatal care in India. Microteaching is an effective method for skill enhancement under skilled supervision and constructiv…	Longitudinal Study/Survey	A pilot study was carried out to improve the quality of home- based postnatal care by microteaching of health workers (HWs) and ascertain its feasibility for supportive supervision.	All (n=12) the HWs catering to a population of ~0.1 million were video recorded while performing home-based postnatal check up in Chandigarh from August 2013 to December 2014. After each round, HWs were shown their videos and trained in the facility and at home. A longitudinal study design was used where postnatal skills were assessed at baseline and after each round of microteaching.	Video recordings, assessments followed by training, continued until HWs acquired the intended skills. A lady health visitor (LHV) and a male social worker were trained to impart microteaching. Each ANM caters to ~8,000 population in the catchment area.			CHWs	Auxiliary nurse midwives (ANMs)	Donor-/NGO-funded	Facility records	Camera / Video recording equipment	Not Specified	A Sony camcorder (Model no. DCR-SX22E, 0.8 MP camera, approximate cost Indian rupee 13,700, weighing 195 g, 60-inch optical zoom, 2.7-inch LCD) was used for video recording. The study was funded by PGIMER intramural research scheme. A lady health visitor (LHV) and a male social worker were trained to impart microteaching.		Quality improvement	Microteaching	The supervisor draws the attention of the trainees to the points where they could not perform well. In the light of the feed- back, the trainees replan the session in order to demonstrate the skill in a more effective manner in the second round. These rounds may be repeated several times till adequate mastery level is achieved.	Weekly or Continuous	In community	Logs, records, reports	Disease-focused	External	Not Specified	Scheduled visit	Not Specified	Supervisor training (non-clinical mentoring)	Microteaching is an effective method for skill enhance- ment under skilled supervision and constructive feedback. It involves the steps of “plan, teach, observe, re-plan, re- teach and re-observe.” It is a technique whereby activities performed by the trainees are observed by the supervisor who gives useful feedback with arguments and reasons. The supervisor draws the attention of the trainees to…			Improved Skills, knowledge, or attitudes	In order to fill the gaps in postnatal care (PNC), the right methods were demonstrated by the investigators and subsequently by the health supervisors. Video recordings and assessments followed by training continued until the HWs acquired the intended skills. Hence, a total of three rounds of video recordings were done. In the first round, a trained field investigator recorded the vid- eos, while…	Improved HW Competence	Improved Quality standards	The overall skill assessment score improved from 0.64 to 1.76, newborn examination skill from 0.52 to 1.63, maternal examination from 0.54 to 1.62, and counseling from 1.01 to 1.85 after three rounds of video recording. The proportion of HWs carrying a thermometer increased from 21% to 100%. Second and third rounds of video recording and microteaching were successfully carried out by the program …	Increased HW Performance	Not Specified	Improved Quality of Care	Maternal counseling regarding danger signs (0.43) and hand hygiene (0.14) improved significantly (P<0.001) after the third round. Newborn examination of the eye (0.07), limping of legs (0.07), feeding (0.14), abdominal examination (0.0), and chest indrawing (0.0) were also poor (ie, average score <0.30) at the baseline, but showed significant (P<0.001) improvement ranging from 1.50 to 1.75 at the…	Maternal, child health status impacted by intervention	Nascent (pilot or trial)	Insufficient evidence to demonstrate cost effectiveness	This was the first study to report on the effective use of microteaching in improv- ing home-based postnatal care skills of the health care workers and its feasibility for supportive supervision. Microteaching provides experts with supervision and constructive feedback. It provides for repeated practice without adverse consequences to the trainees.
24	Daniels et al 2010.	Supervision of community peer counsellors for infant feeding in South Africa : an exploratory qualitative study	South Africa	Nutrition	Infant Feeding	South Africa: The intervention took place in three diverse settings in South Africa. Each setting employed one CHW supervisor, each of whom was individually interviewed for this study. The study forms part of the process evaluation of a large-scale randomized controlled trial of infant feeding peer counselling support. There were monthly face-to-face meetings with the supervisors and peer counsel…	Qualitative Study	The intervention took place in three diverse settings in South Africa. Each setting employed one CHW supervisor, each of whom was individually interviewed for this study. The study forms part of the process evaluation of a large-scale randomized controlled trial of infant feeding peer counselling support.	The delivery of the intervention was managed at each site by a peer counsellor supervisor who was situated at a local intervention office. Three well-performing staff from a prior research project at the same three study sites were promoted to become peer support supervisors.	Each of these three supervisors managed and supported between 10 and 12 peer counsellors. The role of the supervisor was to provide support to these peer counsellors and to encourage high quality consistent counsel- ling			CHWs	CHWs	Donor-/NGO-funded	Not Specified	Not Specified	Standard checklists, guidelines or job-aids	The study was funded by the European Union and the Centre for Disease Control, Atlanta. Additional funding for this qualitative study was provided through a Department of Science and Technology scholarship awarded to Karen Daniels and administered by the Medical Research Council. Other inputs included salaries for peer counsellors.		Quality improvement	Linked to competencies	There were monthly face-to-face meetings with the supervisors and peer counsellors where the peer counsellors submitted their visit forms and had a discussion with the supervisors about any problems they faced in the previous month. The supervisor had at least one contact session (telephonically or face-to-face) with each peer counsellor each week and observed the counselling of each peer counsel…	Monthly	In community	Phone (Text & Calls)	Disease-focused	Community	Group	Scheduled visit	Not Specified	Support to supervisor, supervisee and system	There were monthly face-to-face meetings with the supervisors and peer counsellors where the peer counsellors submitted their visit forms and had a discussion with the supervisors about any problems they faced in the previous month. The supervisor had at least one contact session (telephonically or face-to-face) with each peer counsellor each week and observed the counselling of each peer counsel…			Improved Working conditions	As a reflection of the South Afri- can context in which the intervention was implemented, one of the tasks for supervisors was to ensure that their peer counsellors remained safe. This was particularly important, since peer counsellors travelled on foot to visit mothers who lived in poor socio-economic areas prone to violence and drug abuse.	Improved HW Competence	Not Specified	Assuring the peer counsellors' technical competence through training and continuous observation in the field was a key component of the supervisors' task. This required an attitude of attentiveness in recognising the extent of the peer counsellors' knowledge. It also required the supervisors to be with the peer counsellors in the field so as to immediately check and correct what they were doing i…	Increased HW Performance	Not Specified	Improved Quality of Care	The supervisors stressed the importance of technical soundness in the delivery of the intervention. For them, mothers needed to be shown how to feed their infants correctly. Mothers were not required to disclose their HIV status but peer counsellors found it difficult to support them without this knowledge. Supervisors had to help peer counsellors understand that they could not insist on dis- clo…	Maternal, child health status impacted by intervention	Nascent (pilot or trial)	Insufficient evidence to demonstrate cost effectiveness	The findings highlight the complexities of supervising and supporting CHWs. In order to facilitate effective infant feeding peer counselling, supervisors in this study had to move beyond mere technical management of the intervention to broader people management. While their capacity to achieve this was based on their own prior experience, it was enhanced through being supported themselves. In tur…
25	Naikoba et al 2017.	Improved HIV and TB Knowledge and Competence Among Mid-level Providers in a Cluster-Randomized Trial of One-on-One Mentorship for Task Shifting	Uganda	HIV/AIDS	HIV &TB	Uganda: A cluster-randomized trial of on-site clinical mentorship for HIV and TB care at 10 health facilities in rural Uganda was conducted. Twenty mid-level providers (MLPs) at 5 randomly assigned to an intervention facilities received 8 hours a week of one-on-one mentorship, every 6 weeks over a 9-month period; and another 20 at 5 control facilities received no clinical mentorship. Enrolled MLP…	Randomized Controlled Trial (RCT)	Inadequate numbers of health workers pose a challenge to the scale-up of HIV care and treatment in Uganda. Training mid-level providers (MLPs) in the provision of HIV and tuberculosis (TB) treatment can expand existing health workforce capacity and access to HIV services.	Enrolled MLPs’ clinical knowledge and competence in management of HIV and TB was assessed using case scenarios and clinical observation at baseline and immediately after the 9-month intervention.	The performance of the study health facilities on 8 TB and HIV care indicators was tracked over the 9-month period using facility patient records. Most available health workers in Uganda are mid-level providers (MLPs) which include clinical officers, nurses, and midwives			Clinical mentors	Primary Health Care Workers (PHCWs)	Not specified	HMIS	Smart phone	Standard checklists, guidelines or job-aids	Inputs included; provision of MLPs with tools and resources with which to engage in self- directed learning between visits, such as reading materials, logbooks to record complex cases, and clinical algorithms.		Task-Shifting / Sharing	Linked to competencies	The mentors would also be available through phone and e-mail to answer clinical questions from MLPs between site visits. Over the 9-month period, each mentee received approximately 48 hours of mentoring. At the 5 control sites, MLPs were recruited but after the initial information session received no intervention	Monthly	At facility	Phone (Text & Calls)	Disease-focused	External	Group	Scheduled visit	Not Specified	Supervisee training (new skill)	The district-level mentors, selected in collab- oration with the District Health officer, had similar qualifica- tions to the IDI-based mentor. Each mentoring team was attached to the same sites, and at each site each mentor was randomly matched to 2 MLPs for the duration of the intervention to allow the MLPs to develop and maintain a relationship with the same mentor throughout the intervention …			Improved Skills, knowledge, or attitudes	One-on-one on-site mentorship improves individual knowledge and competence, has a downstream effect on facility performance, and is a simple approach to training MLPs for task shifting. Mentorship was associated with a mean score increase of 16.7% (95% confidence interval: 9.8 to 23.6, P , 0.001) for the case scenario assessments and 25.9% (95% confidence interval: 14.4 to 37.5, P , 0.001) for th…	Increased Responsiveness of HWs	Increased Data use	One-on-one on-site mentorship improves individual knowledge and competence, has a downstream effect on facility performance, and is a simple approach to training MLPs for task shifting. Health facility performance was measured against a set of 8 TB and HIV care indicators by extracting anonymized individual patient care data from October 2013 to July 2014 from the standard Ministry of Health Medi…	Increased HW Performance	Improved access and availability of Medicine, supplies, infrastructure	Improved access to and Responsiveness of health services	Statistically significant improvements were seen for 5 of 8 facility indicators in the intervention arm compared with the control arm (HIV testing for outpatients; TB screening for patients with HIV; WHO clinical staging; reviewing adherence to co-trimoxazole; and checking for adherence to ARVs. Task shifting supports HRH efficiency and optimization.	Maternal, child health status impacted by intervention	Nascent (pilot or trial)	Insufficient evidence to demonstrate cost effectiveness	mentoring even a few MLPs at a facility may influence the practice of other clinicians and result in significant changes in facility performance. Mentor- ing or training larger numbers of MLPs in a facility is ideal, creates a supportive environment, divides clinical tasks more evenly, and may result in a greater cascade effect on other MLPs’ practice. Options for broader training include team or…
26	Kambarami et al 2016.	Factors Associated With Community Health Worker Performance Differ by Task in a Multi-Tasked Setting in Rural Zimbabwe	Zimbabwe	Community health	WASH and nutrition	The study assessed perceptions of two types of supervision, supportive and operational, and they were oppositely associated with lesson delivery. Supportive supervision, characterized by treating CHWs as peers and supporting their work needs, was positively associated with lesson delivery. Operational supervision, characterized by frequent interactions and consultations for work, was inversely as…	Randomized Controlled Trial (RCT)	The trial aimed to determine the independent and combined effects of a (WASH) intervention and improved infant and young child feeding (IYCF) intervention on linear growth and anemia in children born to enrolled pregnant women.	Sanitation Hygiene and Infant Nutrition Efficacy (SHINE) was a community-based 2x2 factorial cluster-randomized trial conducted in rural Zimbabwe between November 2012 to March 2015	342 government-employed CHWs identified and referred pregnant women for early antenatal care and delivered household-level behavior change lessons about infant feeding and hygiene to more than 5,000 women.			Nurses	CHWs	Donor-/NGO-funded	Training Program Material	Stipend or allowance	Standard checklists, guidelines or job-aids	Funding was from the Bill & Melinda Gates Foundation and the United Kingdom Department for International Development. SHINE CHW allowances were higher than the ordinary government allowance and were also independent of the workload and performance. Experienced MoHCC trainers conducted all trainings, and SHINE staff provided support for the additional SHINE-specific training. All CHWs received a s…		HR Management system	Linked to competencies	Nurse supervisors assessed the quality of behavior change lesson delivery during a supervisory visit planned to occur during one of the first times that a specific lesson was being delivered. The super- visor observed the CHW delivering a lesson and completed a checklist. Supervisors provided feedback to the CHW after each observation.	Monthly	In-person location not specified	Logs, records, reports	Disease-focused	External	Group	Scheduled visit	Not Specified	Support to supervisor, supervisee and system	All SHINE CHWs received a standard 5-month MoHCC training program. The program consisted of 8 weeks each of in-classroom and field-based training and concluded with a 4-week classroom session following the field internship. 7 Short refresher trainings were mandatory and conducted twice annually if funding was available.7 SHINE CHWs were trained for an additional 20–35 days on content specific to …			Improved Skills, knowledge, or attitudes	Positive feedback from supervisors and the community was associated with improved performance for pregnancy referrals.	Increased HW Motivation	Improved Quality standards	The supervisor’s skill providing constructive positive feedback may have motivated CHWs to perform this new activity. Positive feedback from supervisors and the community was associated with improved performance for pregnancy referrals.	Increased HW Performance	Not Specified	Improved Quality of Care	Positive feedback (IRR= 1.06; Po .05) and adequacy of work resources (IRR= 1.06; Po.05) were the only factors significantly asso- ciated with more referrals. CHWs as peers and supporting their work needs, was positively associated with lesson delivery. Female CHWs made more pregnancy referrals than male CHWs.	Maternal, child health status impacted by intervention	Nascent (pilot or trial)	Insufficient evidence to demonstrate cost effectiveness	Supportive supervision was significantly associated with higher behavior change lesson scores, while operational supervision was significantly associated with lower scores. SHINE and the MoHCC initiated a performance- based incentive scheme after this study was completed. The findings suggest the need for programs to tailor approaches to improve CHW
27	Marshall and Fehringer, 2013.	Supportive Supervision in Monitoring and Evaluation with Community-Based Health Staff in HIV Programs: A Case Study from Haiti	Haiti	Community health	Monitoring & Evaluation	Haiti: MEASURE Evaluation Project: All supportive supervision activities—supervision, data validation, and training—were accomplished during a single visit. At one NGO Z, data managers from the organization’s headquarters made visits to staff at their field sites. However, unlike NGOs, different aspects of supportive supervision were performed on different visits. The health ministry conducted su…	Case Control Study	MEASURE Evaluation’s supportive supervision project in Haiti was selected as the case under study. Data were collected through 11 key informant interviews and four direct observations with governmental, nongovernmental, and MEASURE Evaluation staff involved in the sup- portive supervision project. Participants were sampled purposively.	Interview topics included the project background, description of supportive supervision visits and supervision tools, out- comes of the project, and recommendations. Interview transcripts, direct observation notes, and documents were coded and analyzed using a descriptive case study framework.	MEASURE Evaluation worked with the Haiti Ministry of Health and other partners to develop a community-based information system (CBIS) for HIV programs and helped to harmonize and standardize the information that NGOs collect and report.			Facility staff	CHWs	Donor-/NGO-funded	Facility records	Not Specified	Action or monitoring plan	Funded by USAID/MEASURE Evaluation funding. MOH and project M&E tools. Doctors and nurses in health facilities and data managers who supervised data collectors. Supervisees included: community-based health staff in HIV programs; nurses, disease reporting officers, or social workers		Quality improvement	Evidence-based	The technical assistance included provision of M&E tools for use at field sites and centers.	Quarterly	In community	Logs, records, reports	M&E	External	Inter-professional team	Scheduled visit	Not Specified	Not Specified	Supervisors at both types of NGOs used checklists and forms provided by MEASURE Evaluation, while the health ministry used standardized tools that the ministry had developed. All supervisees reported that they were aware that their supervisors' used tools during supportive supervision. However, some did not know the purpose of the tools. Other forms that supervisors used during supportive supervi…			Effective Communication	There was improved competency in site staff in M&E and reporting. Feedback could be positive (e.g., a congratulatory call for excellent performance) or negative (e.g., a reprimand for late reports). In most of the NGOs, all supportive supervision activities; supervision, data validation, and training were accomplished during a single visit	Improved HW Competence	Better Utilization of data	The Community Based Information System (CBIS) was streamlined and reports were shortened for ease of use by the users. supportive supervision visits included immediate feedback, submission of supervisory reports, and follow-up on issues identified during visits. Feedback from supervisors to supervisees came in the form of immediate feedback during the supportive supervision visit or written or or…	Not Specified	Improved Information management systems	Not Specified	Study indicates approach as anecdotally promising but did not provide concrete service delivery results.	Not enough evidence to show impact on population health	Nascent (pilot or trial)	Insufficient evidence to demonstrate cost effectiveness	Findings from interviews and direct observations suggest that the supportive supervision project was successful in improving data quality and data collection at the community-level, achieving a consistent use of tools to facilitate supervision, and providing feedback on staff performance. Participants attributed these successes to standardized data collection tools, ongoing supervision, and train…
28	Campbell et al 2014.	Taking knowledge for health the extra mile: participatory evaluation of a mobile phone intervention for community health workers in Malawi	Malawi	Community health	Not specified	Together, CHWs and district personnel discussed information needs and gaps and the roles of different actors in their information networks. They then used drawings and 3-dimensional objects to create baseline and endline maps showing the linkages and levels of influence among members of the information network. Net-Map provided them with powerful evidence of differences before and after the mobil…	Case Study/Program Report	A pilot project, implemented in 2 rural districts of Malawi between 2010 and 2011, introduced a mobile phone system to strengthen knowledge exchange within networks of CHWs and district staff. To evaluate the mobile phone intervention, a participatory evaluation method called Net-Map was used, an approach built on traditional social network analysis.	This article briefly describes the mobile health intervention of the K4Health Malawi project and explores the effects of the intervention on knowledge exchange, focusing particularly on the qualitative and quantitative data collected through a participatory action research methodol- ogy called Net-Map. The article also explores some of the impacts that the Net-Map sessions had as interventions in…	Net-Map is a process adapted from social net- work analysis, a key technique used in modern sociology. The basic idea of social network analysis is that people do not act alone; their actions and the impact of those actions are determined by the social network structure in which they are embedded. This structure is viewed as a group of related actors, represented as nodes, and their interactions,…			District staff	CHWs	Donor-/NGO-funded	Crowdsourcing	Smart phone	mHealth application	Between June and October 2010, the project trained and provided mobile phones, solar chargers, and airtime to 253 CHWs in Nkhotakota and Salima Districts—30% of all CHWs in the 2 districts combined. An additional 385 CHWs received phones, chargers, and train- ing during a second distribution in November 2010, bringing SMS coverage to 77% of health workers in both districts, targeting those whose …		HMIS & Reporting Improvement	Community-led	As an innovative, participatory form of social network analysis, Net-Map yielded important visual, quantitative, and qualitative information at reasonable cost.	Weekly or Continuous	At both facility and in community	Phone (Text & Calls)	Integrated	External	Network	Not Specified	Not Specified	Support to supervisor, supervisee and system	Between June and October 2010, the project trained and provided mobile phones, solar chargers, and airtime to 253 CHWs in Nkhotakota and Salima Districts—30% of all CHWs in the 2 districts combined. An additional 385 CHWs received phones, chargers, and train- ing during a second distribution in November 2010, bringing SMS coverage to 77% of health workers in both districts, targeting those whose …			Effective Communication	In addition to providing new channels for communication (mobile phones and the SMS Hub), the system also filled these channels with essential technical information.	Increased Responsiveness of HWs	Better Utilization of data	The communication flow encompassed requests from health workers as well as prompt replies from district supervisors and coordinators. When clients approached health workers with urgent ques- tions, or when workers needed to restock contra- ceptives, the workers could use their mobile phones to send a text message to the Hub, where a district coordinator or supervisor would be assigned to read and…	Increased HW Productivity	Improved Information management systems	Improved Referral System	Equally important were the less tangible results that the CHWs reported: increased self- confidence and increased trust between them and their communities. There was an increase in prompt responses to emergencies (obstetric) and outbreaks (measles) and to queries from CHWs to their supervisors. CHWs reported a wider service coverage accompanied by lower costs. The ability of the K4Health Malawi p…	Not enough evidence to show impact on population health	Nascent (pilot or trial)	Study provides evidence for cost effectiveness	One of the reasons that the project chose this mHealth intervention was because of its low cost. The mobile phones were US$27 each, and the solar chargers were US$7 each. Compared with other projects using more sophisticated and expensive phones, these phones allowed project costs to remain low.
29	Frimpong et al, 2011.	Does supervision improve health worker productivity ? Evidence from the Upper East Region of Ghana	Ghana	PHC Services	Not specified	Ghana: Supervision was defined to survey respondents as an in-person interaction with SDHT or DHMT members to whom they report, having taken place at the respondent’s place of employment, and during which supervisors monitored or discussed the managerial, administrative and clinical aspects of the respondent’s work. Thus, supervisory visits were clearly differentiated from workshops or formal in-…	Cross-sectional study or survey	A time-use study on health workers activities was conducted through repeated observation and classification. Classification included four categories: direct patient care; documentation and reporting; staff development and facility operations; and personal time.	The data were supplemented by a survey of health workers during which patterns of supervision were assessed. We used logistic regression models with health facility fixed effects to test the hypothesis that supervision increases the amount of time spent providing direct patient care (productivity). We further investigated whether these effects depend on whether or not supervision is supportive. T…	The study was conducted in four districts of Ghana’s Upper East region: Builsa, Bongo, Kassena-Nankana East and Kassena-Nankana West			District staff	Facility- and community-based workers	National budget	Not Specified	Not Specified	Not Specified	Funding was from the national budget. District and subdistrict supervisors were included. Midwives, community health officers and health extension workers were supervised.		Quality improvement	HR Management system	Health workers described 282 topics discussed during supervisory visits. These included issues related to documentation and reporting (26.6% of all reported topics) as well as issues of patient care (i.e. clinical guidelines) and attitudes towards patients (26.3%, Figure 1). Workforce-related issues (e.g. absenteeism, salaries) and transportation ⁄accommodation problems were also frequently discu…	Not Specified	At both facility and in community	Logs, records, reports	Integrated	External	Individual	Scheduled visit	Not Specified	Not Specified	Regular supervision was conducted by district and subdistrict supervisors. Supervisory visits included discussion on clinical aspects of the health workers work			Improved Skills, knowledge, or attitudes	Health workers described 282 topics discussed during supervisory visits. These included issues related to documentation and reporting (26.6% of all reported topics) as well as issues of patient care (i.e. clinical guidelines) and attitudes towards patients (26.3%).	Increased Responsiveness of HWs	Not Specified	Supervision was associated with a 31% increase in the odds of providing patient care at the time of the observation. After controlling for characteristics of the health workers and the health facilities where they were posted, the odds ratio increased to 1.53 in random-effects models and 1.57 in fixed-effects models.	Increased HW Productivity	Not Specified	Improved Efficiency in service delivery	The findings indicated that having been supervised within the last month was associated with a 57% increase in the odds of providing direct patient care at the time of an observation. The frequency of supervision was lower in facilities with a reduced volume of care and with only one health worker. Only 50% of health workers in Builsa reported recent supervision, but 70–83% did so in the other di…	Not enough evidence to show impact on population health	Nascent (pilot or trial)	Insufficient evidence to demonstrate cost effectiveness	Supervision led to a significantly higher proportion of time spent on direct patient care (OR = 1.57). The effects of supervision on productivity further depended on whether the health workers felt supported by their supervisors. Supportive supervision was associated with increased productivity. Investments in supervision could help maximize the output of scarce human resources in primary health …
30	McAuliffe et al 2013.	The Critical Role of Supervision in Retaining Staff in Obstetric Services: A Three Country Study	Malawi, Mozambique & Tanzania	RMNCH	Obstetric Services	Malawi, Tanzania and Mozambique: Formal supervision with regular prescheduled meetings was the most frequently endorsed method of supervision across all three countries for the retention of staff working in obstetric services. This study identified the implications of different types of supervision for healthcare worker job satisfaction and intention to leave the workplace in Malawi, Tanzania, an…	Cross-sectional study or survey	This study is a cross-sectional descriptive study of healthcare facilities and healthcare providers in obstetric care in Malawi, Tanzania and Mozambique. Qualitative interviews with the healthcare workers reported elsewhere suggest that the ‘negative feedback only’ supervision system endorsed by the participants are likely to reflect external supervision visits by the District Health Management T…	A large-scale survey of 1,561 mid-level cadre healthcare workers (health workers trained for shorter periods to perform specific tasks e.g. clinical officers) was conduced among those delivering obstetric care in Malawi, Tanzania, and Mozambique. Participants indicated the primary supervision method used in their facility and their job satisfaction and intentions to leave their current workplace …	In total 2,043 participants returned the survey. The largest sample was drawn from Tanzania (N= 825), followed by Malawi (N= 631), and Mozambique (N= 587). However due to missing data for some sections of the survey only 1,561 participants could be included in the analyses for the present study.			Not specified	Obstetric care providers	Donor-/NGO-funded	Not Specified	Not Specified	Not Specified	The research focused on mid-level cadres, such as clinical officers, who provide the majority of emergency obstetric services within the three countries under study in the belief that they are a valuable human resource that should be managed and developed in the same way as more established health cadres. Funded by Irish Aid		Recognition system	Not specified	Formal supervision with regular prescheduled meetings was the most frequently endorsed method of supervision across all three countries for the retention of staff working in obstetric services	Not Specified	At facility	Logs, records, reports	Disease-focused	Not Specified	Not Specified	Scheduled visit	Not Specified	Not Specified	Formal supervision with regular prescheduled meetings was the most frequently endorsed method of supervision across all three countries. In Malawi, a near-national sample of facilities (N= 84) intended to provide EmOC services was identified and included central, district, rural and CHAM (faith-based organisations) –operated hospitals and a randomly sampled urban and recently upgraded health cent…			Improved Retention of HWs	Not receiving any supervision appeared to be most strongly linked to decrements in intentions to leave and job satisfaction. In particular, intentions to leave were substantially increased when no supervision system was in place in Malawi (b = 1.09, SE= .31, t = 3.52, p,.01), Tanzania (b = .82, SE= .3, t = 2.73, p,.01), and Mozambique (b = 1.04, SE= .39, t = 2.67, p,.01). The absence of supervisi…	Increased Responsiveness of HWs	Not Specified	In all three countries it was found that robust evidence indicating that a formal supervision process predicted high levels of job satisfaction and low intentions to leave. This will promote better job satisfaction and improve the retention and performance of obstetric care workers, something which was seen as a potential to improve maternal and neonatal outcomes in the "then" countdown to 2015. …	Not Specified	Not Specified	Not Specified		Not enough evidence to show impact on population health	Nascent (pilot or trial)	Insufficient evidence to demonstrate cost effectiveness	Formal supervision with regular prescheduled meetings was the most frequently endorsed method of supervision across all three countries. Of those who responded to the supervision section of the survey 34.8% received formal supervision in Malawi, as did 53% in Tanzania and 64.4% in Mozambique. In the absence of formal supervision participants were likely to indicate that they experience mainly neg…
31	Kok et al, 2018.	Does supportive supervision enhance community health worker motivation? A mixed-methods study in four African countries	Ethiopia	RMNCH	ANC	In Ethiopia, a group of health professionals based in health centres—the command post—supervise health extension workers (HEWs); here, one health professional linked to one health post is responsible for the supervision of two HEWs. At the community level, HEWs are sometimes monitored by the kebele (village) administration and volunteers known as ‘the health development army’. 32 HEW supervisors …	Mixed Methods approach	This study draws on research conducted within the CHW programmes of Ethiopia, Kenya, Malawi and Mozambique. We delib- erately selected four Sub-Saharan African countries with well- established CHW programmes, but with variations in the typology of CHWs and extent of their integration into the health system.	A mixed-methods implementation study was conducted over the period of 1 year to assess whether this intervention had an effect on CHWs’ perceptions of supervision and CHW motivation; and if so, which aspects of the supervision led to this effect. These contextualized find- ings can provide policy makers and practitioners with insights into how supervision could be shaped to yield optimal CHW perf…	A group supervision intervention for CHWs, which included training and mentorship of supervisors, was implemented in Ethiopia, Kenya, Malawi and Mozambique. In three of the countries, this was combined with individual and/or peer supervision. A mixed-methods implementation study was conducted to assess the effect of the supervision intervention on CHWs’ perceptions of supervision and CHW motivati…			CHWs	CHWs	Not specified	Not Specified	Not Specified	Standard checklists, guidelines or job-aids	REACHOUT Consortium intervention - A team of curriculum developers and researchers, in consultation with Kenya’s National Ministry of Health, developed a training manual on supportive group supervision for CHW supervisors. The training manual was adapted from various existing manuals and programme experiences and further adapted for use in Ethiopia, Malawi and Mozambique, ensuring it aligned with…		HR Management system	Recognition system	Supportive supervision training and subsequent group supervision were conducted over the course of 1 year in selected sub-locations. Monthly individual supervision. Antenatal care checklist (observation tool) was used. Supervisor mentorship training plus peer supervision.	Monthly	At district hub	Not Specified	Not specified	Peer	Group	Scheduled visit	Individual improvement/action planning	Supervisor training (non-clinical mentoring)				Not Specified	Limited results in the quantitative study on increased job satisfaction, organizational commitment, community commitment and work conscientiousness.	Increased HW Motivation	Not Specified	Through qualitative interviews, participants reported that the group supervision intervention improved CHW motivation, through feelings of recognition, being supported, gaining knowledge, having a shared burden and a sense of belonging and team spirit. There was remarkable concordance on this across the four countries. In all contexts, both CHWs and their supervisors thought that supervision proc…	Not Specified	Not Specified	Not Specified	In all contexts, both CHWs and their supervisors thought that supervision processes and frequency were improved.	Not enough evidence to show impact on population health	Nascent (pilot or trial)	Insufficient evidence to demonstrate cost effectiveness	The study suggests that there is potential for integrating supportive group supervision models in CHW programmes. A combination of group with in- dividual or peer supervision, preferably accompanied with methods that assess CHW performance and corresponding feedback systems, could yield improved motivation and performance. To ensure sustained positive impacts on CHW programmes, supervision interv…
32	Kok et al, 2018.	Does supportive supervision enhance community health worker motivation? A mixed-methods study in four African countries	Kenya	Community health	Infection Prevention and Control (IPC)	In Kenya, according to the new Community Health Strategy, each community unit contains 10 community health volunteers (CHVs), who are supervised by five community health extension workers (CHEWs). CHEWs are health professionals linked to the primary health facility. This structure can vary per county because of devolution of primary health- care financing and policy. In addition, each community u…	Mixed Methods approach	This study draws on research conducted within the CHW programmes of Ethiopia, Kenya, Malawi and Mozambique. We delib- erately selected four Sub-Saharan African countries with well- established CHW programmes, but with variations in the typology of CHWs and extent of their integration into the health system.	A mixed-methods implementation study was conducted over the period of 1 year to assess whether this intervention had an effect on CHWs’ perceptions of supervision and CHW motivation; and if so, which aspects of the supervision led to this effect. These contextualized find- ings can provide policy makers and practitioners with insights into how supervision could be shaped to yield optimal CHW perf…	Motivational outcomes were assessed by using a 12-item, self-reported measure including sub-scales of community commit- ment (two items), organizational commitment (two items), job satis- faction (four items) and work conscientiousness (desire to work thoroughly and efficiently; four items), adapted from the Motivational Outcome Scale of Mbindyo et al. (2009) to make it more focused on CHWs. The			CHWs	CHWs	Not specified	Not Specified	Not Specified	Standard checklists, guidelines or job-aids	REACHOUT Consortium intervention - A team of curriculum developers and researchers, in consultation with Kenya’s National Ministry of Health, developed a training manual on supportive group supervision for CHW supervisors. The training manual was adapted from various existing manuals and programme experiences. The manual was piloted in Kasarani sub- County (Nairobi County) with CHV supervisors. T…		HR Management system	Recognition system	Individual supervision; including joint home visits. Supportive supervision training and subsequent group supervision were conducted over the course of 1 year in selected sub-locations	Monthly	At both facility and in community	Not Specified	Not specified	Peer	Group	Scheduled visit	Not Specified	Supervisor training (non-clinical mentoring)	Not specified.			Not Specified	Limited results in the quantitative study on increased job satisfaction, organizational commitment, community commitment and work conscientiousness.	Not Specified	Not Specified	Through qualitative interviews, participants reported that the group supervision intervention improved CHW motivation, through feelings of recognition, being supported, gaining knowledge, having a shared burden and a sense of belonging and team spirit. There was remarkable concordance on this across the four countries. In all contexts, both CHWs and their supervisors thought that supervision proc…	Not Specified	Improved Efficiency	Not Specified	In all contexts, both CHWs and their supervisors thought that supervision processes and frequency were improved.	Not enough evidence to show impact on population health	Nascent (pilot or trial)	Insufficient evidence to demonstrate cost effectiveness	The study suggests that there is potential for integrating supportive group supervision models in CHW programmes. A combination of group with in- dividual or peer supervision, preferably accompanied with methods that assess CHW performance and corresponding feedback systems, could yield improved motivation and performance. To ensure sustained positive impacts on CHW programmes, supervision interv…
33	Kok et al, 2018.	Does supportive supervision enhance community health worker motivation? A mixed-methods study in four African countries	Malawi	Community health	Infection Prevention and Control (IPC)	In Malawi, supervision of health surveillance assistants (HSAs) is conducted by senior HSAs and (assistant) environmental health officers at the level of the health centre catchment area; and district level supervisors play a role in supervision for specific programmes. 40 HSAs, 20 senior HSAs and 1520 district managers were trained. Supervision training was done for five days. Block system intro…	Mixed Methods approach	This study draws on research conducted within the CHW programmes of Ethiopia, Kenya, Malawi and Mozambique. We delib- erately selected four Sub-Saharan African countries with well- established CHW programmes, but with variations in the typology of CHWs and extent of their integration into the health system.	A mixed-methods implementation study was conducted over the period of 1 year to assess whether this intervention had an effect on CHWs’ perceptions of supervision and CHW motivation; and if so, which aspects of the supervision led to this effect. These contextualized find- ings can provide policy makers and practitioners with insights into how supervision could be shaped to yield optimal CHW perf…	Motivational outcomes were assessed by using a 12-item, self-reported measure including sub-scales of community commit- ment (two items), organizational commitment (two items), job satis- faction (four items) and work conscientiousness (desire to work thoroughly and efficiently; four items), adapted from the Motivational Outcome Scale of Mbindyo et al. (2009) to make it more focused on CHWs. The			District staff	CHWs	Not specified	Not Specified	Not Specified	Standard checklists, guidelines or job-aids	REACHOUT Consortium intervention - A team of curriculum developers and researchers, in consultation with Kenya’s National Ministry of Health, developed a training manual on supportive group supervision for CHW supervisors. The training manual was adapted from various existing manuals and programme experiences and further adapted for use in Ethiopia, Malawi and Mozambique, ensuring it aligned with…		HR Management system	Recognition system	Fortnightly peer supervision (in blocks of 4–6 HSAs) and self-assessment. Supervision checklist were also used. New integrated supervision checklists, HSA work plan and reporting format together with HSA self-assessment forms were used.	Monthly	In community	Not Specified	Not specified	Peer and self	Group	Scheduled visit	Not Specified	Supervisor training (non-clinical mentoring)	Not specified.			Improved Skills, knowledge, or attitudes	Limited results in the quantitative study on increased job satisfaction, organizational commitment, community commitment and work conscientiousness. Malawi reported an overall increase in organizational commitment from baseline (Mdn = 4.00) to end line (Mdn = 4.50), z=3.22, P=0.00, r=0.22. Changes in work conscientiousness were observed in Malawi: significant increases were observed from baseline…	Not Specified	Not Specified	Through qualitative interviews, participants reported that the group supervision intervention improved CHW motivation, through feelings of recognition, being supported, gaining knowledge, having a shared burden and a sense of belonging and team spirit. There was remarkable concordance on this across the four countries. In all contexts, both CHWs and their supervisors thought that supervision proc…	Not Specified	Improved Efficiency	Not Specified	In all contexts, both CHWs and their supervisors thought that supervision processes and frequency were improved.	Not enough evidence to show impact on population health	Nascent (pilot or trial)	Insufficient evidence to demonstrate cost effectiveness	The study suggests that there is potential for integrating supportive group supervision models in CHW programmes. A combination of group with in- dividual or peer supervision, preferably accompanied with methods that assess CHW performance and corresponding feedback systems, could yield improved motivation and performance. To ensure sustained positive impacts on CHW programmes, supervision interv…
34	Kok et al, 2018.	Does supportive supervision enhance community health worker motivation? A mixed-methods study in four African countries	Mozambique	Community health	IMCI	In Mozambique, supervision of agentes polivalentes elementares (APEs) is the responsibility of health workers, usually qualified nurses, from the health facilities of reference for a particular catchment area. 16 district and health fa- cility supervisors and 6 provincial and national CHW programme managers were trained. Supervision training was done for five days. N = 343 HWs; 137 facilities. Da…	Mixed Methods approach	This study draws on research conducted within the CHW programmes of Ethiopia, Kenya, Malawi and Mozambique. We delib- erately selected four Sub-Saharan African countries with well- established CHW programmes, but with variations in the typology of CHWs and extent of their integration into the health system.	A mixed-methods implementation study was conducted over the period of 1 year to assess whether this intervention had an effect on CHWs’ perceptions of supervision and CHW motivation; and if so, which aspects of the supervision led to this effect. These contextualized find- ings can provide policy makers and practitioners with insights into how supervision could be shaped to yield optimal CHW perf…	Motivational outcomes were assessed by using a 12-item, self-reported measure including sub-scales of community commit- ment (two items), organizational commitment (two items), job satis- faction (four items) and work conscientiousness (desire to work thoroughly and efficiently; four items), adapted from the Motivational Outcome Scale of Mbindyo et al. (2009) to make it more focused on CHWs. The			District staff	CHWs	Not specified	Not Specified	Not Specified	Standard checklists, guidelines or job-aids	REACHOUT Consortium intervention - A team of curriculum developers and researchers, in consultation with Kenya’s National Ministry of Health, developed a training manual on supportive group supervision for CHW supervisors. The training manual was adapted from various existing manuals and programme experiences and further adapted for use in Ethiopia, Malawi and Mozambique, ensuring it aligned with…		HR Management system	Recognition system	Supervision checklists were used. Supportive supervision training and subsequent group supervision were conducted over the course of 1 year in selected sub-locations	Monthly	In-person location not specified	Not Specified	Not specified	External	Group	Scheduled visit	Not Specified	Supervisor training (non-clinical mentoring)	A team of curriculum developers and researchers, in consultation with Kenya’s National Ministry of Health, developed a training manual on supportive group supervision for CHW supervisors. The training manual was adapted from various existing manuals and programme experiences. The manual was piloted in Kasarani sub- County (Nairobi County) with CHV supervisors and was further adapted for use in Et…			Improved Skills, knowledge, or attitudes	Limited results in the quantitative study on increased job satisfaction, organizational commitment, community commitment and work conscientiousness. Job satisfaction increased significantly from baseline (Mdn = 4.00) to end line (Mdn = 4.25) in Mozambique, z=2.29, P = 0.02, r=0.27.	Increased HW Motivation	Not Specified	Through qualitative interviews, participants reported that the group supervision intervention improved CHW motivation, through feelings of recognition, being supported, gaining knowledge, having a shared burden and a sense of belonging and team spirit. There was remarkable concordance on this across the four countries. In all contexts, both CHWs and their supervisors thought that supervision proc…	Not Specified	Improved Efficiency	Not Specified	In all contexts, both CHWs and their supervisors thought that supervision processes and frequency were improved.	Not enough evidence to show impact on population health	Nascent (pilot or trial)	Insufficient evidence to demonstrate cost effectiveness	The study suggests that there is potential for integrating supportive group supervision models in CHW programmes. A combination of group with in- dividual or peer supervision, preferably accompanied with methods that assess CHW performance and corresponding feedback systems, could yield improved motivation and performance. To ensure sustained positive impacts on CHW programmes, supervision interv…
35	Bello et al, 2013.	Supportive supervision: An effective intervention in achieving high quality malaria case management at primary health care level in Jos, Nigeria	Nigeria	PHC Services	Malaria	Nigeria: As part of improving the quality of malaria case management at the Primary Health Care (PHC) level, a mixed-methods facility-based support supervision intervention with pre and post-intervention phases was conducted among two groups in Jos, Nigeria. The PHCS were implementing malaria case management projects. N=110 HWs. This was a facility-based intervention where selected local governme…	Mixed Methods approach	The diagnosis of malaria based on fever algorithms is the recommended mode of diagnosis in malaria case management of under‑fives among PHC workers in Nigeria as is advocated for in highly endemic countries with poor laboratory support. There was however some conflict in assessment of malaria management in the study as HWs were expected to apply this diagnosis approach but in the study, they most…	There was irregular supply of artemisinin‑ combination therapies (ACT’s) at PHC centers and this could have affected prescribing patterns of healthcare workers.	The workloads for PHC workers assigned to the malaria case management program at PHC centers was impacted by the high malaria disease burden at a time when malaria was the leading cause for outpatient consultations in Nigeria.			District staff	Primary Health Care Workers (PHCWs)	Not specified	Not Specified	Stipend or allowance	Standard checklists, guidelines or job-aids	Stipend and transport is provided on a monthly basis for the supervisors during monthly supervision visits. Supervisory checklist for malaria treatment was also used		Quality improvement	HR Management system	The study highlights that the purpose of the study was to improve the quality of malaria case management at the Primary Health Care (PHC) level through supportive supervision.	Monthly	At facility	Logs, records, reports	Disease-focused	External	Group	Scheduled visit	Not Specified	Support to supervisor, supervisee and system	Supervisor training on supportive supervision and on supervision training on malaria case management checklists prior to monthly supervision visits for group sessions plus 15 minutes of individualized support to each health worker.			Improved Skills, knowledge, or attitudes	32.73% of HWs correctly followed the guidelines at the first supervisory visit but by the 3rd visit this rose to 70.91%.	Improved HW Competence	Improved Quality standards	HRH: HW knowledge increased in the group whose supervisors received training on supportive supervision and decreased in the control group. HSS: General improvement in the quality standards as a result of HWs adhering to the malaria management practices	Increased HW Performance	Not Specified	Improved access to and Responsiveness of health services	HRH: 57% (95% CI: 46.85‑67.19%) average increase in performance (including history taking, child examination, and caregiver education) between first and third supervisory visits in the intervention group Service Delivery: Increased number of referrals made at the PHC by the HWs following supportive supervision. Improved under-five malaria management practices (mean score increased from 5.8 ±1.7 t…	Not enough evidence to show impact on population health	Nascent (pilot or trial)	Insufficient evidence to demonstrate cost effectiveness	1) The study demonstrated that supportive supervision is a feasible intervention in increasing malaria case management knowledge among PHC workers as well as increasing healthcare performance and should be incorporated into existing frameworks for improving healthcare worker performance. 2) Given sufficient management support, malaria case management practices have the potential to improve tremen…
36	Panda et al, 2015.	How supportive supervision influences immunization session site practices: A quasi-experimental study in Odisha, India	India	Child health	Routine Immunization (RI)	The Government of Odisha in partnership with UNICEF initiated a pilot intervention, ‘Routine Immunization Assessment cum Training Work- shops on Supportive Supervision’, for the supervisors of a routine immunization (RI) program in four pri- ority districts, namely Bolangir, Koraput, Malkangiri, and Nawarangpur (111 sites, 4 districts). This intervention was implemented during August 2009-Februar…	Post-test only study	During 2009-2010, the Government of Odisha and UNICEF jointly piloted this strategy in four districts to improve RI program outcomes. The present study aims to assess the effect of this strategy on improvement of skills and practices at immunization session sites. in Odisha, RI sessions are conducted as outreach services only once a week on Wednesday.	A quasi-experimental ‘post-test only' study design was adopted to compare the opinion and practices of frontline health workers and their supervisors in four intervention districts (IDs) with two control districts (CDs). The speci- fic objectives were 1) to assess and compare the attitudes and practices of supervisee/supervisor pairs toward each other, acceptance of the SS strategy, problem-solvi…	111 supervisor - supervisee (health worker) pair interviews were carried out using semi-structured interview schedules and case vignettes. The study also directly observed health workers’ practices during immunization sessions at 111 sites. Data were analyzed with SPSS version 16.0.			Facility staff	Auxiliary nurse midwives (ANMs)	Donor-/NGO-funded	Facility records	Stipend or allowance	Standard checklists, guidelines or job-aids	UNICEF funding support. Supervision tools and guidelines. Supportive supervision requires staff time and travel and per diem costs for supervision. Supervisors included: medical officers (MO), AYUSH medical officers (AYUSH MO), block extension educators (BEE), block program organizers (BPO), lady health visitors (LHV), integrated child development scheme(ICDS) supervisors, and supervisors at the …		Quality improvement	Evidence-based	Approach had a package of interventions based on 1) introducing updated job descriptions with documented lines of supervision; 2) improving communication lines and skills; 3) introducing guidelines and tools for supervision, performance review, and monitoring; and 4) evidence-based action planning.	Weekly or Continuous	At facility	Logs, records, reports	Disease-focused	External	Not Specified	Scheduled visit	Not Specified	Supervisor training (non-clinical mentoring)	Full-scale implementation of this pilot initiative was reported since May 2010. The subsequent 12 months involved extensive monitoring and on-the-job training of immunization managers and supervisors to improve supervision practices and to help providers solve immunization-related problems. Immunization managers from four intervention districts (IDs) were encouraged to apply supportive supervisio…			Improved Skills, knowledge, or attitudes	with respect to the actual practice of supervisors on key supervision issues, it was found that IDs had better mean scores than CDs	Increased Responsiveness of HWs	Improved Quality standards	Direct observation results of the supervisors was analyzed, and it was found that significant differences existed in the reports of supervisors with regard to the availability of supplies and logistics in immunization sessions. Significant differences were found with regard to their reports on the practice of alternate vaccine delivery (AVD); the availability of measles vaccines, oral rehydration…	Increased HW Productivity	Improved access and availability of Medicine, supplies, infrastructure	Improved Quality of Care	Analysis of the findings indicated that on issues related to waste disposal, correction of site of a DPT (diphtheria, pertussis, and tetanus) injection, reconstitution of diluents, correction of needle touching, improvement of skills among health staff, and rectification of doses of hepatitis B vaccine, the supervisors of IDs had significantly higher levels of correct responses as compared to tho…	Not enough evidence to show impact on population health	Nascent (pilot or trial)	Insufficient evidence to demonstrate cost effectiveness	The mean knowledge score of supervisors in CDs was significantly higher than in intervention groups. Variegated responses were obtained on case vignettes. The control group performed better in solving certain hypothetically asked problems, whereas the intervention group scored better in others. Health workers in IDs gave a lower rating to their respective supervisors’ knowledge, skill, and freque…
37	Som et al. 2014.	Effect of Supportive Supervision on Routine Immunization Service Delivery-A Randomized Post-Test Study in Odisha	India	Child health	Routine Immunization (RI)	Government of Odisha (GoO); India in partnership with the UNICEF piloted “Routine Immunization Assessment cum Training Workshops on Supportive Supervision” for the supervisors of routine immunization (RI) programme in four high priority districts -Bolangir, Koraput, Malkangiri and Nabarangpur. About eight to ten participants from each block of these districts attended this training during Nov 200…	Post-test only study	In order to reduce the urban-rural divide of antigen-wise coverage and to further improve upon the coverage and quality of services, the GoO, in collaboration with UNICEF, adopted SS as an important strategy and imparted training on SS to the district and sub-district level supervisory cadre in four selected districts during Aug. 2009–Feb. 2010.	The study was a ‘post-test only’ study design to compare the knowledge and practices of frontline health workers and their supervisors in four intervention districts with that of two control districts. Altogether 170 supervisors and supervisees (health workers) were interviewed, each, using semi-structured interview schedules. 25 ice lined refrigerator (ILR) points in both groups of districts wer…	Altogether 170 supervisors and supervisees (health workers) were interviewed, each, using semi-structured interview schedules. 25 ice lined refrigerator (ILR) points in both groups of districts were also observed. The findings were compared with the baseline information, available only for the intervention districts.			District staff	Auxiliary nurse midwives (ANMs)	Donor-/NGO-funded	Training Program Material	Not Specified	Standard checklists, guidelines or job-aids	This study was funded by UNICEF Odisha. Guidelines and tools for supervision, checklist for supervisory visit and work planning action sheets were used. In Odisha context, on average, a supervisor from health & family welfare department (DH&FW) oversees the activities of about 4-6 ANMs and a supervisor from WCD looks after about 20-25 Anganwadi workers (AWW).The supervisees were multi-purpose hea…		HR Management system	Problem-based	extensive monitoring and on-the-job training of immunization managers and supervisors to improve supervision practices and to help providers solve immunization-related problems.	Weekly or Continuous	At facility	Logs, records, reports	Disease-focused	External	Group	Scheduled visit	Not Specified	Supervisor training (non-clinical mentoring)	Full-scale implementation of this pilot initiative was reported since May 2010. The subsequent 12 months involved extensive monitoring and on-the-job training of immunization managers and supervisors to improve supervision practices and to help providers solve immunization-related problems. Immunization managers from four intervention districts were encouraged to apply supportive supervision guid…			Improved Skills, knowledge, or attitudes	The content of training workshops consisted of components, such as, development of supportive supervision guidelines, monitoring and evaluation of performance, effective communication, allocation of resources and evidence based planning. on-the-job training of immunization managers and supervisors to improve supervision practices and to help providers solve immunization-related problems. The stud…	Increased Responsiveness of HWs	Improved Quality standards	Guidelines and tools for supervision included detailed instructions for conducting supervision, namely, rules of conducting supervision meeting, checklist for supervisory visit, work planning action sheets, do's and don'ts of supervision, self-assessment of supervisors’ competencies, tips on delegation, feedback mechanism and conflict resolution. It was mandatory for every immunization manager fr…	Increased HW Performance	Improved access and availability of Medicine, supplies, infrastructure	Improved Quality of Care	A statistically significant difference in the performance of the intervention districts before and after the intervention was found in all the broad thematic areas, especially with regard to two sub-components i.e. ‘Reporting & documentation’ and ‘Cold chain & logistics’. The ILR points of intervention districts have significant improvements on reporting and maintenance of logistics after the int…	Not enough evidence to show impact on population health	Nascent (pilot or trial)	Insufficient evidence to demonstrate cost effectiveness	The study concludes that "those trained on Supportive supervision may be placed to supervise the most hard-to-reach areas with incentives to sustain their motivation level". This implies that the supervision approach provides a way to solve the problem with deployment to hard to reach areas who can benefit from well trained and competent "supervisors
38	Mkumbo et al 2014.	Innovation in supervision and support of community health workers for better newborn survival in southern Tanzania	Tanzania	RMNCH	Not specified	Tanzania: Approach 1: Facility-led supervision approach; Between April and October 2010, community volunteers were supervised by the person in charge of the RCH section of the nearest health facility, usually a nurse from a dispensary. 105 facility-based supervisors were trained for 6 days, and each supervised 6–10 volunteers. They were supposed to make one supervision visit in the community ever…	Pre-Post Study	In early 2010, in six districts of Lindi and Mtwara regions in southern Tanzania, 824 community volunteers (two per village) were trained to make home-based counseling visits to promote essential newborn care. They were expected to conduct a minimum of three visits to women during pregnancy, and two postnatal.	The project was a community-focused initiative for Reproductive and Child health. Key players were community health volunteers in Southern Tanzania.	Program impacted largely pregnant women and newborns in the community			Facility- and community-based workers	CHWs	Donor/NGO funding & community contribution	Not Specified	Not Specified	Standard checklists, guidelines or job-aids	This study is part of INSIST (ClinicalTrials.gov NCT01022788), funded by the Bill & Melinda Gates Foundation through Saving Newborn Lives (Save the Children), as well as by UNICEF Tanzania, Batchworth Trust, and Laerdal Foundation. However the salaries and support provided for the supervisors was provided by the government. In the Facility-led supervision the supervisor was the in charge of the R…		Quality improvement	Community-led	Quarterly review meetings were used for refreshing knowledge, discussing challenges and action planning. District health managers chaired meeting to support discussions and knowledge sharing activities at quarterly review meetings. A unique feature of the community-led supervision approach was the inclusion of community leaders as supervisors of the community health volunteers' activities. commun…	Quarterly	At district hub	Logs, records, reports	Disease-focused	Both Internal & External	Inter-professional team	Scheduled visit	District-level dashboard	Supervisee training (refresher)	In early 2010, in six districts of Lindi and Mtwara regions in southern Tanzania, 824 community volunteers (two per village) were trained to make home-based counseling visits to promote essential newborn care. They were expected to conduct a minimum of three visits to women during pregnancy, and two postnatal. Community volunteers from 1–2 wards (a ward comprises 4–5 villages) were invited to att…			Improved Working conditions	Involving community leaders in supervision can have a positive effect on supervision-contacts and may improve accountability of health workers to their communities. Joint action-planning is done at the regular quarterly meetings and the QRM changed after the introduction of the community-linked supervision to include joint review which may have created a community-based control mechanism. The gro…	Availability of HWs	Improved Quality standards	During the community-linked approach over 50 times more supervision contacts were recorded than during the facility-only supervision approach (1.04 contacts per volunteer per month vs 0.02), and the volunteer–supervisor ratio reduced from 7.8 to 1.6. As health workers, volunteers and VEOs are often part of the same community, directly involving community leaders in supervision might have increase…	Increased HW Productivity	Improved Governance/leadership	Improved Efficiency in service delivery	The inclusion of VEOs increased the total number of supervisors and shared the work between more people. Health facility staff often feel overwhelmed, and additional roles such as supervision of volunteers can be difficult to incorporate into routines. As health workers, volunteers and VEOs are often part of the same community, directly involving community leaders in supervision might have increa…	Not enough evidence to show impact on population health	Nascent (pilot or trial)	Study provides evidence for cost effectiveness	Following the creation of a role for village leaders in the supervision of community health volunteers the frequency of supervision contacts increased over 50-fold, in part due to an increase in contacts with facility staff for technical support. However, the study reports that it was only able to report on the quantity of the supervision, and not on the quality. The study highlights that involvi…
39	Bosch-Capblanch et al. 2011.	Managerial supervision to improve primary health care in low- and middle-income countries	Ethiopia	RMNCH	MNCH	Ethiopia: A cluster randomised study of community health agent (CHAs) in Ethiopia. CHAs were assigned respectively to the intervention (monthly ’supportive’ supervision and 5 day training of CHAs) or control (routine supervision). N= 52 CHAs	Randomized Controlled Trial (RCT)	Study focused on the effect of refresher training and monthly supervision on functional status of CHAs	Study involved two rural districts in south-western Ethiopia	Study involved 52 CHAs working in the community			Facility staff	CHWs	Not specified	Training Program Material	Not Specified	Standard checklists, guidelines or job-aids	Training provided to the intervention group		HR Management system	Problem-based	the intervention group received five-day refresher training plus monthly supervision by the health station supervisors	Monthly	In community	Logs, records, reports	Disease-focused	External	Inter-professional team	Scheduled visit	Not Specified	Supervisee training (refresher)	A cluster RCT,CommunityHealthAgents (CHAs) in the intervention group received five-day refresher training plus monthly supervision by the health station supervisors (qualified as ‘supportive’). The control group received non-systematic and irregular supervision, which on average occurred approximately every two months.			Improved Skills, knowledge, or attitudes	The health workers in the intervention groups emerged as better performers than the health workers in the control groups in the three interventions in Kenya, Nepal and Ethiopia.	Improved HW Competence	Improved Quality standards	Individual functional status scores including outreach, health education, environmental health, Maternal and Child Health, Expanded Programme of Immunisation, school health, registering births and deaths, home visits, referrals and epidemic control improved.	Increased HW Productivity	Improved Efficiency	Improved access to and Responsiveness of health services	In the intervention group, compared with the control group, the performance of CHA at six months (“Functional Status” score defined with 13 criteria, such as number of outreach visits, home visits,MCH activities) significantly improved (increase of six points at six months in the interventions group and decrease of three points in the control group, P < 0.001).	Not enough evidence to show impact on population health	Nascent (pilot or trial)	Study provides evidence for cost effectiveness	The authors reported that the incremental cost-effectiveness ratio of supervision was 67.86 USD per one-point increase in the scores, which could be reduced to 20.81 USD if supervision was implemented at scale.
40	Kaphle et al. 2016.	Effect of Performance Feedback on Community Health Workers’ Motivation and Performance in Madhya Pradesh, India: A Randomized Controlled Trial	India	Community health	Community Nutrition	India: The district supervisor reviews the reports the community nutrition experts submit on child health status, discusses issues that the community nutrition experts have faced in the field, and develops a roadmap for the next 15 days. There is general acknowledgment of the community nutrition experts who have performed well for that period. The district supervisor also gives specific acknowled…	Randomized Controlled Trial (RCT)	Real Medicine Foundation (RMF) - an international NGO, has been running a mobile health project using CommCare, with 60 community nutrition experts, targeting infant malnutrition in 600 villages located in five districts of Madhya Pradesh, India: Jhabua, Alirajpur, Barwani, Khandwa, and Khargone.	The aim of the project is to increase communities’ awareness about malnutrition, mobilize communities to increase demands for treatments and services to alleviate malnutrition, and strengthen the capacity of frontline workers such as Anganwadi workers in combatting malnutrition. The community nutrition experts have been working since 2010 and the program has been in effect with CommCare since Jul…	Data for each treatment indicator were analyzed with the other two treatments acting as the control. This study was conducted in five districts of Madhya Pradesh, India aimed at improving CHW performance by providing individual feedback to CHWs working with an mHealth program to address malnutrition in children younger than 5 years.			District staff	CHWs	Donor-/NGO-funded	HMIS	Not Specified	mHealth application	Funding from: Real Medicine Foundation (RMF). All community nutrition experts received a paper-based counseling aid during the study, which could also drive the increase in duration of counseling. A mobile app and a paper-based counseling aid was also provided. CHWs were community nutrition experts in the RMF program.		Recognition system	Evidence-based	Weekly calls were also made to the community nutrition experts for 6 weeks. The community nutrition officers received supportive supervision, recognition for their work, performance feedback, and training in problem areas regarding use of their app. The CNOs had an opportunity to contribute to the program by discussing problems and challenges. Any issues identified during the calls were escalated…	Weekly or Continuous	In community	Phone (Text & Calls)	Disease-focused	External	Individual	Scheduled visit	Not Specified	Not Specified	The district supervisor reviews the reports the community nutrition experts submit on child health status, discusses issues that the community nutrition experts have faced in the field, and develops a roadmap for the next 15 days. There is general acknowledgment of the community nutrition experts who have performed well for that period. The district supervisor also gives specific acknowledgment t…			Improved Skills, knowledge, or attitudes	The results showed a significant increase in performance for duration of counseling in the intervention period, whereas there were no significant treatment effects for case activity and form submissions. Supports self-efficacy and motivation.	Improved HW Competence	Not Specified	The study found that there was positive and significant impact of the calls on duration of counseling performance from baseline to the post-intervention period. Supportive feedback calls improved the community nutrition experts’ intrinsic motivation by supporting competence, relatedness, and autonomy, leading to improvements in case activity for all community nutrition experts. The continuous mon…	Increased HW Performance	Improved Information management systems	Improved Efficiency in service delivery	In all, 86% (38/44) CNEs reported that they felt the calls improved their performance, 79% (34/43) felt the calls motivated them a lot to do their work, and 45% (20/44) found performance feedback to be the most effective component of the calls for motivation. In addition, 75% (33/44) reported that their technical problems were resolved faster as a result of the calls and 100% (44/44) of community…	Not enough evidence to show impact on population health	Nascent (pilot or trial)	Insufficient evidence to demonstrate cost effectiveness	Calls providing performance feedback are effective in improving CHW motivation and performance. Providing feedback had a positive effect on performance in the case of duration of counseling. The results suggest that difficulty in achieving the performance target can affect results of performance feedback. Regardless of the performance information disclosed, calls can improve performance due to el…
41	Bosch-Capblanch et al. 2011.	Managerial supervision to improve primary health care in low- and middle-income countries	Kenya	RMNCH	Family Planning	Kenya: A cluster RCT in which selected nurses and mid- wives in the control group received a two-day training course on family planning together with a cascade training package. The intervention group received the same as the control, with the addition of a single supervisory visit post-cascade training. The authors measured provider practice and provider knowledge using provider questionnaires t…	Randomized Controlled Trial (RCT)	Study undertaken in rural health facilities (hospitals and clinics) with aim of improving family planning services through assessing provider knowledge and skills, provide feedback and to help solve problems . The study was funded by USAID/Population Council.	6 of 13 training areas were randomly assigned to intervention (training plus supervision) or control (training alone). Within each training area family planning providers were randomly selected proportional to size of area.	Data were obtained from 177 providers and 482 clients (before) and 176 providers and 451 clients (after 9 to 10 months). Focus was on provider knowledge , attitudes and reported practices.			District staff	Primary Health Care Workers (PHCWs)	Donor-/NGO-funded	Training Program Material	Not Specified	Standard checklists, guidelines or job-aids	The study was funded by USAID/Population Council. Nurses, midwives and nursing auxiliaries were supervised		HR Management system	Problem-based	Focus was on provider knowledge , attitudes and reported practices.	Monthly	At facility	Logs, records, reports	Disease-focused	External	Network	Scheduled visit	Not Specified	Supervisee training (refresher)	A cluster randomised study of family planning services in Kenya where 6 of 13 training areas were randomly assigned to intervention (training plus supervision) or control (training alone). Within each training area family planning providers were randomly selected proportional to size of area. Data were obtained from 177 providers and 482 clients (before) and 176 providers and 451 clients (after 9…			Improved Skills, knowledge, or attitudes	In the Kenya FP study; Supervision was found to have a small positive effect on provider knowledge. In the Kenya study, it was found that the overall provider practice score increased by 22.8% in the intervention group compared to 16.1% in the control group. This difference being statistically significant (P=0.004).	Improved HW Competence	Improved Quality standards	In the Kenya study, it was found that the overall provider practice score increased by 22.8% in the intervention group compared to 16.1% in the control group. This difference being statistically significant (P=0.004).	Increased HW Performance	Not Specified	Not Specified		Not enough evidence to show impact on population health	Nascent (pilot or trial)	Study provides evidence for cost effectiveness	The authors reported that the incremental cost-effectiveness ratio of supervision was 67.86 USD per one-point increase in the scores, which could be reduced to 20.81 USD if supervision was implemented at scale
42	Kalua et al, 2014.	A randomised controlled trial to investigate effects of enhanced supervision on primary eye care services at health centres in Kenya , Malawi and Tanzania	Kenya, Malawi, Tanzania	PHC Services	Primary Eye Care (PEC)	Kenya, Malawi, Tanzania: District Eye Coordinators (DECs) were trained in “enhanced” supervisory methods, provided with supervisory monitoring forms, as well as a minimal incentive and transportation money. The training was two days and included short didactic sessions followed by interactive sessions to practice and demonstrate competence. Role play was used to gain skills in supervisory challen…	Randomized Controlled Trial (RCT)	Due to previous literature indicating that PHC workers face considerable challenges and do not appear to be providing a high quality eye care service, with weaknesses in training and supervision identified as some key factors contributing to the poor results. This study was designed to test whether in comparison to “routine supervision”, “enhanced” supervision over two years (i.e. quarterly, skil…	All primary health care (PHC) facilities within two districts of each country were enrolled and randomly assigned by district (Kenya, Malawi) or by health care facility (Tanzania) to receive quarterly skills-based supervision by a district eye coordinator or to continue existing routine supervision.	At baseline, a test of basic knowledge and skills in five key areas was administered to PHCWs, and visual acuity (VA) charts and working torches were provided. After two years the test was administered again. Changes in test scores were compared between the intervention (enhanced supervision) and the non-intervention (routine supervision) facilities. A total of 343 PHCWs from 137 health centres, …			District staff	Primary Health Care Workers (PHCWs)	Donor-/NGO-funded	Not Specified	Stipend or allowance	Standard checklists, guidelines or job-aids	Primary Health Care Workers (PHCWs); VA charts, torches. Funding was from; the Global Health Research Initiative (GHRI), a research funding partnership composed of the Canadian Institutes of Health Research, Foreign Affairs, Trade and Development Canada, and the International Development Research Centre. skills-based supervision provided with supervisory monitoring forms were used to facilitate t…		HR Management system	Linked to competencies	DECs were to make supervisory visits to each health care facility every quarter; each visit included a focus on one of the five subjects. (visual acuity measurement, conjunctivitis, cataract, presbyopia, and trauma). Supervision approach was skill-based"	Quarterly	At facility	Logs, records, reports	Disease-focused	External	Inter-professional team	Scheduled visit	Not Specified	Supervisor training (non-clinical mentoring)	District Eye Coordinators (DECs) were trained in “enhanced” supervisory methods In Malawi there were 38 health facilities in total: 18 non-intervention, 20 Intervention; in Tanzania 58 in total: 29 non-inter- vention, 29 intervention; and in Kenya: 40 in total: 20 non-intervention, and 20 intervention. There was a high turnover of PHCWs, with only 20% of the workers interviewed at baseline still …			Improved Skills, knowledge, or attitudes	With all three countries combined, the change in total score for knowledge and skills in the intervention facilities (1.84 points) was significantly larger (p=0.001) than in the non-intervention facilities (0.42 points), and this was mostly due to their improved ability to measure VA. There was a modest improvement in knowledge and skills in PEC after two years of skills- based supervision. It mi…	Improved HW Competence	Improved Quality standards	All 137 facilities in the six districts were enrolled including 343 PHCWs. At baseline, no facility had a visual acuity chart and 18 (13%) had a working torch; the average total skills scores were 6.04 and 6.38 (maximum of 12) in the non-intervention and the intervention facilities, respectively. After two years, 16 intervention facilities (23.2%) had a visual acuity chart correctly placed and 19…	Increased HW Productivity	Improved access and availability of Medicine, supplies, infrastructure	Improved Quality of Care	The intervention groups were more likely to have a functioning torch (OR=3.9, 95% CI: 1.5, 10.6) and a visual acuity chart correctly placed on the wall (OR=4.8, 95% CI: 1.5, 15.3) than non-intervention facilities, although the majority of facilities no longer had these items. Tetracy- cline eye ointment was available at virtually all facilities, regardless of supervisory status. With all three co…	Not enough evidence to show impact on population health	Nascent (pilot or trial)	Insufficient evidence to demonstrate cost effectiveness	Enhanced supervision was significantly associated with having a working torch, and having a VA chart correctly placed on the wall. Even so, despite having been provided with these, only about one-quarter of the enhanced supervision facilities had working torches and correctly placed VA charts after two years. All supervisory visits to the intervention facilities occurred as scheduled except for t…
43	Bosch-Capblanch et al. 2011.	Managerial supervision to improve primary health care in low- and middle-income countries	Nepal	PHC Services	Drug distribution	Nepal: A cluster RCT in which health workers in the intervention group received two supervisory visits by district medical officers trained in the use of supervision tools and providing feedback and no intervention in the control facilities. N = 21 facilities. Original research from Kafle 2009 [Kafle KK, Bhuju GB, Karkee SB, Prasad RR, Shrestha N, Shrestha AD, et al.An intervention improving pres…	Randomized Controlled Trial (RCT)	The study focused on drug stock management and drug prescribing and was not integrated across health system functions.	Data was obtained from 21 intervention health facilities and 21 control facilities at baseline and after 7 months.	Drug prescriber practice at the health facility was the main focus			District staff	Primary Health Care Workers (PHCWs)	Donor-/NGO-funded	Training Program Material	Not Specified	Standard checklists, guidelines or job-aids	Funding from USAID/JSI. Training program provided to the intervention group. District Health Officers (DHOs) or District Public Health Officers (DPHOs) were supervisors.		HR Management system	Problem-based	In the drug distribution program in Nepal, the study showed some benefit of including drug stock management to the supervision approach. In the Nepal intervention, mentoring included monitoring and feedback	Monthly	At facility	Logs, records, reports	Disease-focused	External	Inter-professional team	Scheduled visit	Not Specified	Supervisor training (non-clinical mentoring)	A cluster randomised study of primary healthcare workers in Nepal where 6 districts were randomly allocated to intervention (supervision visits by district health officers) or control (no intervention). Data was obtained from 21 intervention health facilities and 21 control facilities at baseline and after 7 months. Intervention emphasized providing feedback.			Effective Communication	Supervision visits from DHO/DPHO trained in the use of supervision tools and providing feedback. Supervision was oriented to supervision tools and provided with guidelines on their use and giving feedback	Improved HW Competence	Improved Quality standards	In the Nepal study, it was found that 3 out of 13 indicators of good prescribing practice were higher in the intervention group following the intervention (P<0.05).	Increased HW Performance	Improved access and availability of Medicine, supplies, infrastructure	Improved Quality of Care	In the Nepal study on the Drug prescribers project, prescribing practices and knowledge improved through the intervention.	Not enough evidence to show impact on population health	Nascent (pilot or trial)	Study provides evidence for cost effectiveness	The authors reported that the incremental cost-effectiveness ratio of supervision was 67.86 USD per one-point increase in the scores, which could be reduced to 20.81 USD if supervision was implemented at scale.
44	Okuga et al. 2015.	Engaging community health workers in maternal and newborn care in eastern Uganda	Uganda	RMNCH	MNCH	Uganda: Maternal and newborn care program: Supervisors were facility-based health workers, but when not available, supervision was provided by motivated CHWs serving as peer supervisors. Monthly in person, individual and group meetings, changing to quarterly once the CHW felt confident and was deemed competent. The intervention delivered in the cluster randomised control trial comprised a communi…	Randomized Controlled Trial (RCT)	This qualitative study sought to document experiences within UNEST of CHWs in promoting healthy home behaviours and demand for maternal and newborn care services, to identify community perceptions of this CHW role, and to identify and explore the factors that influence the performance of CHWs in both urban and rural settings in order to inform future programming.	This study examined the perceptions of community members and experiences of CHWs around promoting maternal and newborn care practices, and the self-identified factors that influence the performance of CHWs so as to inform future study design and programme implementation.	Data were collected using in-depth interviews with six local council leaders, ten health workers/CHW peer supervisors, and eight mothers. We conducted four focus group discussions with CHWs. Interview guides and data collection tools were pretested for each group of respondents and standardised.			Facility- and community-based workers	CHWs	Donor-/NGO-funded	Training Program Material	Standard incentive package	Standard checklists, guidelines or job-aids	District Health Management Team (for training and selection of CHWs), Local community leaders (urban and rural) whose role was to sensitize communities to CHWs. funded by Save the Children’s Saving Newborn Lives programme through a grant from the Bill & Melinda Gates Foundation. CHWs were mostly female. Supervisors were facility-based health workers (nurses and midwives)		HR Management system	Linked to competencies	Directly observed supervision visits with each CHW separately and group supervision meetings took place monthly, until competency was reached, and quarterly thereafter	Monthly	In community	Logs, records, reports	Disease-focused	Both Internal & External	Inter-professional team	Scheduled visit	Not Specified	Support to supervisor, supervisee and system	Selection process ( CHW post advertised according to criteria set using Ministry of Health Village Health Team criteria, Community identifies a selection team , Candidates interviewed and CHW post filled)CHW training . Five-day training on preventive and promotive maternal and newborn care and counselling skills, Teaching methods include participatory discussion, practical demonstrations and role…			Improved Skills, knowledge, or attitudes	The immediate deployment of CHWs following training resulted in greater retention of messages	Increased HW Motivation	Improved Health Worker Training Programs	Community involvement in the selection process was considered important in CHWs being accepted, however, in urban areas it was difficult to achieve widespread community involvement. Involving local stake- holders in training was also used to ensure buy-in and accountability for the quality and content of the training. While CHWs noted that financial incentives were key to job performance, intrins…	Increased HW Productivity	Not Specified	Improved access to and Responsiveness of health services	Initially scheduling monthly supervision was sufficient, until demand for services increased and the CHWs were confident in their role. Over a short period of time, a new cadre of mostly male CHW was accepted and able to navigate long-held beliefs and practices relating to maternal and newborn care.	Not enough evidence to show impact on population health	Nascent (pilot or trial)	Insufficient evidence to demonstrate cost effectiveness	There is potential in the role of CHWs in improving maternal and newborn care in Uganda. However, selection of these workers is a sensitive process that requires a tailored approach for urban compared to rural areas and community involvement in order to foster trust, support, and acceptability. It is essential that CHW training includes problem-solving skills and guidance on integrating technical…
45	Biemba et al, 2017.	A Mobile-Based Community Health Management Information System for Community Health Workers and Their Supervisors in 2 Districts of Zambia	Zambia	Child health	IMCI	The C-HMIS mobile platform was used by CHWs providing integrated community case management (iCCM) services and their supervisors to address challenges of frequent stock-outs and inadequate supportive supervision of iCCM-trained CHWs. The platform used simple feature mobile phones on which were loaded the District Health Information System version 2 (DHIS2) software and Java 2 platform micro editi…	Randomized Controlled Trial (RCT)	The aim of the project was to strengthen the delivery of iCCM in Chipata and Chadiza districts of the province sup- ported through mHealth technology, improved supply chain management of iCCM commodities and enhanced supportive supervision of iCCM- trained CHWs. In collaboration with Akros, ZCAHRD designed and developed the iCCM C-DHIS2 mobile application, which was adapted from the existing DHIS…	The implementation of the C-DHIS2, described in this article, is part of a cluster RCT implemented in Chipata and Chadiza districts of the Eastern Province of Zambia. A cluster was defined as a health center/post, and included all CHWs in its catchment area that were providing iCCM and all children under 5 years old who presented with suspected malaria, pneumonia, or diarrhea to the CHWs.	Intervention clusters included CHWs trained in both mHealth and the basic 7-day MOH iCCM training, while control clusters included CHWs who had received only the basic 7-day MOH iCCM training. The primary outcome for the cluster RCT was the proportion of children under 5 appropriately treated for malaria, diar- rhea, or pneumonia by CHWs.			Facility staff	CHWs	Donor-/NGO-funded	HMIS	Java phone	mHealth application	The project procured Samsung B313E phones for CHWs and provided data bundles through a selected mobile network service provider. all the CHWs, both intervention and control, were pro- vided with job aids, in form of the Sick Child Recording Form; acute respiratory infection timers; a bicycle; gum boots; and a bag. The CHWs (n=40) and their supervisors (n=20) in the intervention arm of the pilot p…		HMIS & Reporting Improvement	Quality improvement	The mentorship report alerts the supervisor when it is time to schedule a mentoring session. Once a month, an automated short message service (SMS) message is sent out to the supervisors to remind them to conduct mentorship with the CHWs under their supervision. After the mentorship session at the health facility, the supervisor records the 3 main weaknesses observed, enters them on the mentorshi…	Monthly	At facility	Phone (Text & Calls)	Disease-focused	External	Individual	Scheduled visit	HMIS interoperability	Support to supervisor, supervisee and system	CHWs were able to use the mobile application to send weekly reports to health center supervisors on disease caseloads and medical commodities consumed, to make drug and supply requisitions, and to send pre-referral notices to health centers. Health center staff used the mobile system to provide feedback to CHWs on the case outcomes of referred patients and to receive automated monthly SMS reminde…			Effective Communication	Qualitative observations - Using simple-feature mobile phones, CHWs sent weekly reports on disease caseloads and commodities consumed, ordered drugs and supplies, and sent pre-referral notices to health centers. Supervisors provided feedback to CHWs on referred patient outcomes and received monthly SMS reminders to set up mentoring sessions with the CHWs.	Not Specified	Better Utilization of data	Qualitative observations - An important feature of this mHealth innova- tion is the online availability of the application to supervisors at facility, district, provincial, and national levels. This makes the iCCM data visible at all levels, making it a potential management tool for analyzing community-based health management information and for decision making. The supervisors received electroni…	Increased HW Productivity	Improved Information management systems	Improved Referral System	Patient Referral Tracker and Alert Application: This application is used to track patients who have been referred by CHWs to health facilities and to provide feedback from health facility staff to CHWs on the referred patients. The tracker application also supports mentorship activities and provides alerts for the submission of mentorship reports. On a regular basis, the CHW supervisors logged in…	Not enough evidence to show impact on population health	Nascent (pilot or trial)	Study provides evidence for cost effectiveness	C-HMIS, using simple feature phones, was feasible and viable for the provision of real-time community-based health information to all levels of the health care system in Zambia, but smartphones, laptops or desktop computers are needed to perform data analysis and visualization. Ongoing technical support is needed to address the hardware and software challenges CHWs face in their day-to-day intera…
46	DA Barnhart et al. 2020	Coaching Intensity, Adherence to Essential Birth Practices, and Health Outcomes in the BetterBirth Trial in Uttar Pradesh, India	India	PHC Services	MNCH	Better Birth Program was designed to promote the use of the World Health Organization's Safe Childbirth Checklist (SCC), a 28-item tool intended to assist birth attendants in performing Essential Birth Practices(EBPs). To ensure EBPs are completed in time to avoid potential complications, these items are organized into 4 “pause points”: (1) on admission, (2) just before pushing, (3) within 1 hour…	Randomized Controlled Trial (RCT)	This study investigated the relationship between coaching intensity, EBP adherence, and maternal and perinatal health outcomes and the quality of care provided at primary level birth facilities using data from the BetterBirth Trial, which assessed the impact of a complex, coaching-based implementation of the World Health Organization's Safe Childbirth Checklist in Uttar Pradesh, India	Implementation of this study consisted of looking at N=2,083 births for EBP Adherence and N=80,234 births for health outcomes. This study defined multiple coaching intensity metrics, including coaching frequency (coaching visits per month), cumulative coaching (total coaching visits accrued during the intervention), and scheduling adherence (coaching delivered as scheduled). We considered coachin…	Birth attendant coaching was scheduled to occur 2x per week during the first 1-4 months of the intervention, 1x per week during the 5-6 months of the intervention, once every 2 weeks during the seventh month, and 1x per month in the eighth month for a total of 43 visits per health facility. Coaching visits were intended to last for the entire duration of a daytime shift (8 am to 5 pm). The same c…			Clinical Mentors	Auxiliary nurse midwives (ANMs)	Not specified	Training Program Material	Not Specified	Standard checklists, guidelines or job-aids	Birth attendants, who were primarily auxiliary nurse midwives or general nurses in the labor and delivery wards, received peer-to-peer coaching from study staff who were nurses with training in childbirth and at least 2 years of experience in delivery. These coaching relationships were designed to be collaborative and were not designed to replace the existing traditional supervision structure. In…		Quality improvement	Microteaching	Unlike traditional supervision, which is a hierarchical process where a leader is accountable for the activities of a group or individual, or mentoring, which is focused more broadly on professional and personal development, coaching is individual focused, task-oriented, and performance-driven. Coaching followed an “opportunity-ability-motivations-supplies” framework adapted from previous behavio…	Weekly or Continuous	At facility	Not Specified	Integrated	Peer	Individual	Scheduled visit	Supervisor follow-up/other monitoring	Support to supervisor, supervisee and system	Coaches observed deliveries, collected data, and provided real-time feedback on current adherence to EBPs; identified existing opportunity-, ability-, motivation-, or supply-related barriers to EBP adherence; and engaged in group problem solving to address these barriers. For example, if birth attendants were unable to complete EBPs because supplies or medications were missing, coaches would clas…			Improved Skills, knowledge, or attitudes	Frequent coaching was associated with increased adherence to essential birth practices among birth attendants in the Better Birth Trial. However although high frequency coaching can improve health worker adherence to EBP's , it is a resource intensive intervention Coaching frequency was associated with modestly increased EBP adherence. Delivering 6 coaching visits per month to facilities was asso…	Not Specified	Not Specified	This study found that frequent coaching was associated with modest improvements in EBP adherence. By using the BetterBirth model of coaching, providing intervention facilities with 6 coaching visits per month was associated with adherence to 1.3 additional EBPs, or a 7.2 percentage-point increase on the 18.0-point EBP adherence scale. Although the magnitude of the association between coaching and…	Not Specified	Not Specified	Improved Quality of Care	High fidelity to a facility-centric coaching schedule will not necessarily ensure that individual health care workers receive adequate coaching coverage. In this study, the unequal distribution of coaching among birth attendants likely reflect preferential behavior on the part of the coaches, dynamics related to the timing of shifts in birth facilities or are the result of staff turnover. The stu…	Not enough evidence to show impact on population health	Nascent (pilot or trial)	Insufficient evidence to demonstrate cost effectiveness	Cumulative coaching metrics were not associated with essential birth practice adherence, suggesting that the short-term effects of high-frequency coaching may not translate into sustained effects of cumulative coaching over time. Future coaching-based interventions seeking to promote sustainable change may need to consider identifying sustainable, cost-effective models for providing more frequent…
47	P Nepal et al. 2020	Costing Analysis of a Pilot Community Health Worker Program in Rural Nepal	Nepal	Community health	Community based health information systems and drug distribution	In 2014, Nyaya Health Nepal began CHW program development and implementation in Achham district in Province 7 working with a catchment area population of approximately 36,000. In 2017, the pilot study was implemented in both Achham and Dolakha districts (Province 3) targeting expansion to a catchment area population ultimately of more than 250,000 people. The subpopulation of the pilot described …	Longitudinal Study/Survey	This study is a retrospective costing analysis using demographic, programmatic, and financial data for the period between July 16, 2017, and July 15, 2018. All programmatic information — including number of households enrolled in the CHW program, number of beneficiaries receiving care, CHW encounters and service delivery, and noncare-delivery events, such as trainings and supervision field visits…	This study employed a ‘top-down’ costing methodology based upon methods previously described by the Joint Learning Network. This methodology first disaggregates all direct and indirect costs into ‘intermediate cost centers’ and second into ‘final cost centers.’ Intermediate cost centers consisted of 6 care delivery programs: pregnancy case detection; individual ANC; group ANC; postnatal care; chi…	An analysis was performed of programmatic cost per capita by village—the smallest geopolitical division—for which there are 14 villages in Sanfebagar municipality and 10 villages in Kamalbazaar municipality. Analysis of cost by service delivery—pregnancy case detection, individual ANC, group ANC, postnatal care, under-2 care, and NCD care—was performed for both cost per capita (of the total catch…			Nurses	CHWs	Facility budget	Routine reports	Smart phone	Not Specified	An analysis of programmatic cost per capita by village—the smallest geopolitical division—for which there are 14 villages in Sanfebagar municipality and 10 villages in Kamalbazaar municipality. Analysis of cost by service delivery—pregnancy case detection, individual ANC, group ANC, postnatal care, under-2 care, and NCD care—was performed for both cost per capita (of the total catchment area) and…		HMIS & Reporting Improvement	Not specified	CHWs are equipped with Android-based smartphones utilizing the CommCare platform for clinical service documentation and content to support counseling and referrals. The data from the CHW smartphones are shared with the Nyaya Health Nepal hospital facility-based electronic health records to aid in providing continuity of care between community and facility-based services. The supply chain is manag…	Not Specified	At facility	Not Specified	Integrated	Supervisor	Group	Not Specified	Case management	Not Specified	The CHWs in the pilot described here interact regularly with FCHVs, including attending FCHV meetings, health campaigns, and collaborating on health promotion activities. As CHWs are charged with enumerating and enrolling all members of every household in their respective catchment areas, they have also historically been accompanied by FCHVs during household visits. This has been helpful to ensur…			Improved Data availability	The average per capita annual cost of a pilot community health worker (CHW) program in rural Nepal is US$3.05. Personnel costs, the largest cost driver, contribute 74% of the total implementation costs and are affected by the number of households covered, population distribution, geographical terrain, and supervision structure	Not Specified	Improved Health Worker Training Programs	The study has shown that although the costs of CHW service delivery are a concern to policy makers, with increased health care spending, including if Nepal spends the recommended 7.0% of 2030 GDP on health care required to meet its SDG targets, the allocation required for a cadre as described in the pilot may be quite feasible. Scenario 1 decreases CHW salaries relative to the pilot program. In i…	Increased HW Performance	Not Specified	Not Specified		Not enough evidence to show impact on population health	Nascent (pilot or trial)	Study provides evidence for cost effectiveness	Policy makers should consider further expansion and improvement of community health systems to make progress toward achieving universal health coverage and the health-related Sustainable Development Goals. n Policy makers may benefit from considering alternative implementation scenarios that explore 3 challenges with CHWs: payment amount, supervision structure, and integration of new cadres into …
48	A Davis et al. 2020	A Qualitative Comparative Analysis of the Drivers of HIV Status Knowledge in Orphans and Vulnerable Children in Mozambique	Mozambique	HIV/AIDS	Child health	USAID funds Orphans and Vulnerable Children (OVC)-focused programming through a program called COVida.The program partners with Community Based Organizations (CBO) to recruit and equip case managers to provide services to OVC and their families and is a major center of case management in Mozambique. 26 COVida-affiliated CBOs are the focus of this study. The unit of analysis for this study is the …	Qualitative Study	This study utilized a qualitative comparative analysis (QCA) to identify the modifiable case management attributes that optimize program performance within a PEPFAR-funded program in Mozambique. Optimized program performance was defined as a scenario in which the proportion of beneficiaries that know their HIV status is increasing, which is a commonly used indicator in HIV programming. Specifical…	The program partners with Community Based Organizations(CBOs) to recruit and equip case managers to provide services to OVC and their families and is a major center of case management in Mozambique. COVida-affiliated CBOs are the focus of this study.	The unit of analysis for this study is the case manager, called activista in Mozambique (and referred to as such herein). Activistas are expected to work about 20 hours weekly. Across all COVida CBOs, activistas have managed 344,000 beneficiaries, 60% of whom are currently active In total, 70 activistas, 18 activista chefes, 12 supervisors, 6 CBO managers, 6 CBO monitoring and evaluation advisors…			Facility- and community-based workers	Facility- and community-based workers	Donor/NGO funding & community contribution	Facility records	Not Specified	Standard checklists, guidelines or job-aids	Data was collected using qualitative and quantitative methods. From each CBO, 20 people were interviewed: 11 or 12 activistas, 3 activista chefes (i.e., direct manager of activistas), 2 supervisors (i.e., manager of activista chefes), and 3 other management staff. In total, 70 activistas, 18 activista chefes, 12 supervisors, 6 CBO managers, 6 CBO monitoring and evaluation advisors, and the COVida…		HMIS & Reporting Improvement	Microteaching	High-quality care team meetings with activistas and activista chefes and adhoc training as needed and requested from activistas Two outcomes were investigated for this study: (1) percentage change in knowledge of HIV status (2) percentage of beneficiaries with HIV status known at the time of the last assessment. Analysis of the negation of the outcomes.	Not Specified	At facility	Not Specified	Disease-focused	Supervisor	Group	Routine interactions	Supervisor follow-up/other monitoring	Supervisee training (refresher)	High-quality care team meetings, direct managers who meet with activistas weekly to assist with challenges,			Improved Skills, knowledge, or attitudes	Not specified.	Not Specified	Not Specified	Analysis was conducted on how cases are assigned, training, lack of challenges recruiting and retaining, complexity, quality of care team meetings for activistas. Study findings demonstrated that decisions to assign new cases should consider activista caseload, work experience, skills, case complexity, and activista proximity to case to prepare activistas well for effective case management. In pa…	Increased HW Productivity	Not Specified	Improved Quality of Care	This study demonstrated the importance of strengthening multiple aspects of case management simultaneously. Caseload was important for the 2 positive HIV program performance outcomes investigated, so formal protocols could help to maintain ideal activista caseloads. For all activistas to have adequate time and energy to manage their cases well, it is important that they do not manage more than 50…	Not enough evidence to show impact on population health	Nascent (pilot or trial)	Study provides evidence for cost effectiveness	Although activistas estimated the amount of time they spent with each beneficiary and working for COVida per week, researcher observations could be important to better understand the relationship between time spent per case and HIV program performance outcomes. Similarly, study respondents described the importance of correctly and regularly completing case management paperwork, but paperwork comp…
49	T Ludwick et al. 2018	Supportive supervision and constructive relationships with healthcare workers support CHW performance: Use of a qualitative framework to evaluate CHW programming in Uganda	Uganda	RMNCH	MNCH	CHWs (known as village health teams in Uganda) are community-based volunteers who encourage community participation in health, link communities to the formal health service delivery system, and help bridge the current health human resource gap especially in rural or peripheral areas . Responsibility for implementation of village health teams is decentralized to the Districts . A key component of …	Qualitative Study	Between 2012 and 2014, an intervention was implemented by HCU to scale up MNCH programming throughout Bushenyi district. A comprehensive evaluation of the intervention was undertaken which included pre/post intervention MNCH outcome data, and a qualitative study to better understand progress and processes to refine the model and recommend best practices. Funded by the Canadian Department of Forei…	A new assessment framework was developed to collect and analyze qualitative evidence based on CHW perspectives on seven program components associated with effectiveness (selection; training; community embeddedness; peer support; supportive supervision; relationship with other healthcare workers; retention and incentive structures). Focus groups were conducted with four high/medium-performing CHW …	During the intervention over 1600 CHWS were trained (average 3; SD 1.0 per village). CHWs from villages within the same administrative unit known as a ‘parish’ were grouped together, resulting in teams of about 20–30 CHWs (average 26.7; SD 13.1).			District staff	CHWs	Donor-/NGO-funded	Training Program Material	Not Specified	Standard checklists, guidelines or job-aids	This study describes a study which was embedded within a larger, end-of-project, qualitative evaluation of a scaled, 3-year, district-level, maternal, newborn, and child health (MNCH) intervention. The project included CHW selection, training and support within a full district in rural, southwest Uganda . A conceptual framework for CHW effectiveness was developed and applied in this study to test…		Quality improvement	Microteaching	This study used a qualitative conceptual framework to describe key components related to effective CHW programming; these components are: (1) appropriate selection (2) suitable train- ing (3) community embeddedness, (4) peer support (5) supportive supervision (6) good relationships with other healthcare workers (7) adequate retention and incentive structures Supportive Supervision sample criteria…	Not Specified	At facility	Not Specified	Integrated	Supervisor	Network	Internal (facility)	Not Specified	Not Specified	The MamaToto approach is uniquely characterized by a seven-step process namely; SCAN, ORIENT, PLAN, EQUIP, TRAIN, ACT AND REFLECT (SOPETAR) with defined key activities at the district, health facility and community level.			Improved Skills, knowledge, or attitudes	This study found that components related to ‘supportive supervision’ and ‘good relationships with other healthcare workers’ were most important in differentiating performance levels of CHW teams. This study reinforces evidence that supervision and referral-liaison provided by other healthcare workers support are among the most important program elements affecting CHW effectiveness. This study fou…	Improved Retention of HWs	Improved Health Worker Training Programs	The study hypothesizes that strong supervision helps foster a ‘virtuous’ cycle contributing to CHW confidence, cohesion, referral effectiveness, recognition in the community, and a sense of connectedness to the health system—factors linked to motivation. Conversely, weak or absent supervision seems to foster a ‘vicious’ cycle contributing to a feeling of neglect, lack of technical support and men…	Increased HW Productivity	Improved Efficiency	Improved access to and Responsiveness of health services	To maximize CHW program effectiveness, policymakers and program implementers should consider strategies which orient healthcare workers, develop strong supervisory structures and budgetary support for supervisory activities, and provide channels for positive CHW healthcare worker interaction and communication. Exploration of innovative supervisory models, such as through group, community, and pee…	Not enough evidence to show impact on population health	Nascent (pilot or trial)	Insufficient evidence to demonstrate cost effectiveness	This study makes one of the first attempts to do so. Findings from the use of a qualitative, multi-component tool developed and applied in this study suggest that factors related to supportive supervision and relationships with other healthcare workers may be strongly associated with variances in performance outcomes within a program. Putting in place strategies and structures to support positive…
50	G George et al. 2020	The cost of training and supervision of community health workers to improve exclusive breastfeeding amongst mothers in a cluster randomized controlled trial in South Africa	South Africa	RMNCH	Infant Feeding	Effectiveness of a continuous quality improvement (CQI) intervention aimed at CHWs providing care and support to pregnant women and women with babies aged < 1 year in South Africa.	Randomized Controlled Trial (RCT)	This study analysed the costs of implementing a WHO adapted CCM training and a CQI mentoring and supervision intervention, which was successful in increasing EBF rates at 6 weeks post-partum.	A cluster randomised controlled trial (RCT) investigated the effectiveness of a CQI intervention amongst CHWs providing home-based education and support to selected households, including pregnant women and mothers, in the Ugu Health District in the KwaZulu-Natal (KZN) province, South Africa, between May 2012 and November 2013 [19].	The RCT aimed to measure if the intervention was successful in; 1) improving household caregiving practices including breastfeeding practices, 2) improving uptake of MCH services, and 3) developing clear referral pathways between the community and the local primary healthcare clinic [19].			Expert, district and facility staff	CHWs	Donor-/NGO-funded	Facility records	Not Specified	Standard checklists, guidelines or job-aids	CCM training included interactive modules focusing on breastfeeding counselling and supporting breastfeeding in the households during antenatal and postnatal visits, using theory, role-plays and clinical demonstrations to develop CHWs skills.		Quality improvement	Not specified	Specifically, this study examined measures from the baseline FLW data on four types of indicators: 1. training received, the availability of a paper-based home visit planner, mobile phone use, and measures of coordination and supervision 2. examined the intensity of the training ASHAs and AWWs received (including participation in regular subcenter meetings), because this could influence the exten…	Not Specified	In-person location not specified	Logs, records, reports	Integrated	Supervisor	Individual	Internal (facility)	Supervisor follow-up/other monitoring	Not Specified	Not specified			Improved Skills, knowledge, or attitudes	Overall, mothers served by CHWs allocated to the intervention arm were more likely to receive a visit during pregnancy and the postnatal period.	Improved Skills, knowledge, or attitudes	Improved Health Worker Training Programs	Additionally, mothers served by CHWs in the intervention arm had higher maternal and child health knowledge scores and were more likely to have disclosed their HIV status to the CHW.	Increased HW Performance	Not Specified	Improved Quality of Care	One of the outcomes of the RCT revealed that the prevalence of exclusive breastfeeding (EBF) significantly improved, with the cost per mother EBF in the control and intervention arm calculated at US$760,13 and US$1705,28 respectively. The cost per additional mother practicing EBF was calculated to be US$7647, 88, with the supervision component of the intervention constituting 64% of the trial cos…	Maternal, child health status impacted by intervention	Scaled up/sustained	Study provides evidence for cost effectiveness	Whilst CHWs may be a low cost alternative to professional health workers, they require skilled supervision to operate effectively. CHW training and supervision was shown to effectively improve coverage of CHW visits, improve knowledge of mothers about child care practices, as well as leading to improved household breastfeeding practices. The relevance of this study is that it contributes to resea…
51	E Borkum et al. 2015	Evaluation of the Information and Communication Technology (ICT) Continuum of Care Services (CCS) Intervention in Bihar	India	PHC Services	MNCH	The Information and Communication Technology (ICT) Continuum of Care Services (CCS) intervention was implemented by CARE as part of Ananya’s Integrated Family Health Initiative grant. The intervention was implemented starting in mid-2012 in selected areas of Saharsa, one of the Ananya focus districts, as a supplement to the core package of interventions that was implemented throughout the distric…	Randomized Controlled Trial (RCT)	This study conducted a clustered RCT. Because the intervention was implemented at the subcenter level (phones were provided to all FLWs in a given subcenter), the study randomly assigned a set of subcenters in Saharsa district to treatment and control groups. The treatment group received the ICT-CCS intervention (as well as the core elements of the broader Ananya program), while the control group…	The RCT involved randomly assigning 70 health subcenters to a treatment group of 35 subcenters that received the intervention and a control group of 35 subcenters that did not.	The intervention involves the provision of an ICT-enabled mobile-phone-based tool for frontline workers (FLWs) that combines registration of beneficiaries, scheduling of home visits, and guided protocols along with audiovisual job aids The RCT enabled us to measure the value-added of the ICT-CCS tool beyond the core Ananya program interventions, which were implemented simultaneously in both the t…			Facility- and community-based workers	CHWs	Donor-/NGO-funded	mHealth application	Java phone	mHealth application	The intervention involves the provision of an ICT-enabled mobile-phone-based tool for frontline workers (FLWs) that combines registration of beneficiaries, scheduling of home visits, and guided protocols along with audiovisual job aids. Client information entered by FLWs is processed by a back-end server that manages the scheduling of home visits for each pregnant woman and mother with young chil…		Quality improvement	Evidence-based	All FLWs are also encouraged to review their own work by accessing a performance form. This review of performance is based on the number of timely home visits conducted by the FLWs (as determined by their home visit schedulers) versus the number of outstanding home visits not completed on time. This information is displayed separately for beneficiaries at different stages in the continuum of care…	Weekly or Continuous	At facility	Logs, records, reports	Integrated	Supervisor	Individual	Internal (facility)	Case management	Not Specified	The supervisory phones categorize FLWs’ performance by the timeliness of their home visits as well as changes in key RMNCH indicators in their catchment areas (which are calculated using information recorded in the checklists). These indicators are generally related to tasks performed by the FLWs, such as the provision of information on antenatal care, distribution of IFA tablets, and promotion o…			Effective Communication	The ICT-CCS intervention aims to improve household-level family health outcomes by increasing the regularity and timeliness of FLW interactions with households as well as the comprehensiveness, accuracy, and relevance of the information provided to beneficiaries during the interaction and seeks to facilitate coordination between the ASHA and AWW and thereby reduce gaps in service coverage. Using …	Improved Skills, knowledge, or attitudes	Better Utilization of data	By enabling the collection of real-time data on the conducting of home visits and key health indicators from beneficiaries, the ICT-CCS intervention also intends to facilitate improved management and supervision. ANMs and LSs have the ability to pull up reports on the home visits conducted by ASHAs and AWWs in their catchment area (which can increase accountability on the part of these supervisee…	Increased HW Productivity	Not Specified	Not Specified	Statistically significant impacts across several outcomes related to the frequency of FLW home visits: • frequency of home visits in the final trimester of pregnancy, which are a focus of the overall Ananya program to encourage birth preparedness and appropriate newborn care. At endline, 52 percent of the treatment group reported receiving two or more home visits by the ASHA or AWW in the final t…	Maternal, child health status impacted by intervention	Scaled up/sustained	Study provides evidence for cost effectiveness	The ICT-CCS intervention aims to improve household-level family health outcomes by increasing the regularity and timeliness of FLW interactions with households as well as the comprehensiveness, accuracy, and relevance of the information provided to beneficiaries during the interactions. To capture the impacts of the intervention on the regularity of, and the provision of information during, such …
52	P He et al. 2014	An evaluation of a tailored intervention on village doctors use of electronic health records	China	Community health	Multiple	The project team carried out a 6 monthly visits to CHSS in intervention group. The team comprised public health experts, software experts, and County health bureau officials. The intervention included three aspects: 1. Supervision and checking the quality of village doctor’s use of the EHR including data entry and retrieval of information for follow up care 2. Technical support about how to use E…	Case Control Study	This study was conducted to describe and evaluate the effectiveness of tailored intervention on village doctor’s use of electronic health records (EHR) in rural community health services in less developed areas in China.	Ten townships were selected. In each township, two similar health service station (CHSS) were chosen. One was randomly as allocated to the intervention group, the other to the control group. Over six monthly visits, a structured on-site intervention including education, supervision and technical support was provided to village doctors in the intervention group tailored to their needs. The Control…	The project team carried out a six monthly visits to CHSS in intervention group. The team comprised public health experts, software experts, and County health bureau officials.			Facility- and community-based workers	Primary Health Care Workers (PHCWs)	Donor-/NGO-funded	HMIS	Not Specified	mHealth application	Project members and postgraduates were trained to undertake the survey. They received help from the staff of Chongyi Health Bureau to increase the cooperation of village doctors. Survey data was input into a computer data base by specially assigned person and checked for errors.		HMIS & Reporting Improvement	Quality improvement	Training and support of village doctors in the use of the EHR	Monthly	At facility	Not Specified	Integrated	Peer	Group	Scheduled visit	HMIS interoperability	Not Specified	The intervention included three aspects: 1. Supervision and checking the quality of village doctor’s use of the EHR including data entry and retrieval of information for follow up care 2. Technical support about how to use EHR tailored to the village doctors circumstances and needs including solving problems that they encountered in the process of using EHR. 3. Face to face education about EHR po…			Improved Data availability	Quantitative Observations • In the intervention group, the proportion of individual residents records with complete basic personal information increased from 2.6% to 32.5% after the intervention (Z = -15.099, P = 0.000). In the control group, there no change (0.0% to 0.5%; Z = -2.536, P = 0.011). • In the intervention group, the proportion of complete health examination records increased from 30.…	Improved HW Competence	Better Utilization of data	Training and support of village doctors in the use of the EHR was associated with improved recording of basic health information, health examination, health education, vaccination, child health management and elderly health care. Health examination and the elderly health management records improved both in intervention group and control group. This may have been caused by another Chongyi county g…	Increased HW Productivity	Not Specified	Improved Quality of Care	In association with a structured intervention conducted with village doctors to support great use of the EHR, the completeness of many public health and basic clinic records improved.	Not enough evidence to show impact on population health	Nascent (pilot or trial)	Insufficient evidence to demonstrate cost effectiveness	The findings suggest that a relatively brief intervention can improve village doctors’ use of and recording in the EHR if it is tailored to their needs and circumstances. It should be considered to support the implementation of the EHR in other disadvantaged rural areas in China. This study was conducted with a relatively small sample of households in one rural county and thus the findings should…
53	W Aftab et al. 2018	Improving community health worker performance through supportive supervision: a randomized controlled implementation trial in Pakistan	Pakistan	RMNCH	Child health	This study explored whether enhancing supervision skills of supervisors improves the ability of community health workers to diagnose and manage childhood diarrhea and pneumonia. Supervisors in the intervention arm provided better quality supervision more frequently, and health workers in the intervention arm performed better in assessing dehydration and in correct classification of disease, parti…	Randomized Controlled Trial (RCT)	Nigraan (named for an Urdu word meaning supervisor), a cluster randomized controlled trial, was conducted in Badin district in Pakistan 11. Badin is predominantly rural, spans 6726 km2 and has a population of 1.35 million. A total of 1100 LHWs work in Badin to provide maternal and child health services at community level supervised by 34 LHSs. Primary health facilities include 11 rural health cen…	Each LHW is responsible for 150–200 households, and each LHS supervises 25–30 LHWs. An LHS is supposed to pay a supervisory visit to each LHW at least twice monthly. During this visit, the LHS observes the LHW performance and provides verbal feedback. LHWs report case data to their LHSs in a monthly meeting. Each LHS compiles these data and sends it to the district LHWP.	Nigraan studied the effect of enhanced supportive supervision by LHSs on iCCM of childhood diarrhea and pneumonia by LHWs and care‐seeking practices by family caregivers (primarily mothers). All LHSs regularly conducting and reporting field visits in Badin were eligible for inclusion in this study. The intervention consisted of i) training intervention arm LHSs to enhance their clinical, mentorsh…			Facility staff	CHWs	Donor-/NGO-funded	Training Program Material	Not Specified	Standard checklists, guidelines or job-aids	We explored whether enhancing supervision skills of supervisors improves the ability of community health workers to diagnose and manage childhood diarrhea pneumonia. We compared the effect of enhanced supervision of supervisors with routine supervisory practices on health worker performance		Quality improvement	Microteaching	Training and refresher course for CHW's; training for supervisors.	Not Specified	At facility	Not Specified	Integrated	Supervisor	Group	Scheduled visit	Case management	Not Specified	Our results show considerable improvement in LHW and LHS diarrhea and pneumonia iCCM performance between the pre-intervention and second assessments, especially for diarrhea. At six months post-intervention, most skills showed stability or continued improvement.LHS clinical mentoring and supervision skills also improved, particularly in the intervention arm.			Improved Skills, knowledge, or attitudes	Supervisors in the intervention arm provided better-quality supervision more frequently, and health workers in the intervention arm performed better in assessing dehydration and in correct classiﬁcation of disease, particularly diarrhea.	Increased Responsiveness of HWs	Improved Quality standards	Our results show considerable improvement in LHW and LHS diarrhea and pneumonia iCCM performance between the pre-intervention and second assessments, especially for diarrhea. At six months post-intervention, most skills showed stability or continued improvement.LHS clinical mentoring and supervision skills also improved, particularly in the intervention arm	Increased HW Performance	Not Specified	Improved Quality of Care	Our results show considerable improvement in LHW and LHS diarrhea and pneumonia iCCM performance between the pre-intervention and second assessments, especially for diarrhea. At six months post-intervention, most skills showed stability or continued improvement.LHS clinical mentoring and supervision skills also improved, particularly in the intervention arm	Not enough evidence to show impact on population health	Nascent (pilot or trial)	Insufficient evidence to demonstrate cost effectiveness	Supportive supervision has the potential to improve LHW performance through robust communication, monitoring and accountability mechanisms. However, substantial improvement is unlikely without concurrent political will, training, logistics and smooth supply of commodities. A scale-up of the Nigraan trial is required to establish the impact of supportive supervision
54	C Whidden et al. 2018	Improving community health worker performance by using a personalized feedback dashboard for supervision: a randomized controlled trial.	Mali	Community health	Multiple	This randomized controlled trial was designed to test the effect of an individualized performance dashboard visual feedback tool used during supervisory sessions on CHW performance improvement. This study examined the effectiveness of a mobile health technology (mHealth) tool for personalized performance feedback during CHW supervision on CHW performance.	Randomized Controlled Trial (RCT)	This study conducted a randomized controlled trial in a large health catchment area in peri-urban Mali. This study was conducted in Yirimadio, a peri-urban area of Bamako, Mali with an estimated population of 163500 in 2016 . Yirimadio is the site of a CHW-led health systems strengthening intervention, called proactive community case management (ProCCM), jointly launched in 2008 by a nongovernmen…	One hundred forty-eight CHWs conducting proactive case-finding home visits were randomly allocated to receive individual monthly supervision with or without the CHW Performance Dashboard from January to June 2016. Randomization was stratified by CHW supervisor, level of CHW experience, and CHW baseline performance for monthly quantity of care (number of household visits). With regression analysis…	This randomized controlled trial used a dedicated cadre of CHW supervisors, recruited and trained for the exclusive purpose of supervising CHWs in the peri-urban area of Yirimadio in Bamako, Mali			Facility- and community-based workers	CHWs	Donor-/NGO-funded	Routine reports	Smart phone	mHealth application	CHWs were randomized to receive individual monthly supervision from their dedicated supervisor with or with-out the aid of the CHW Performance Dashboard – an mHealth personalized performance feedback tool, which graphically displays a CHW’s monthly performance in terms of quantity, timeliness, and quali-ty of care provided alongside those of the highest performing CHW.		HR Management system	Not specified	An individual monthly session of 360 Supervision included: - solicitation of patient perspectives of CHW care -direct observation of CHW doorstep care - one-on-one feedback discussion with or without the CHW Performance Dashboard depending on treatment arm. On the scheduled day of a CHW’s individual supervision, the supervisor chose an area (different each month) within the CHW’s zone to conduct …	Monthly	At both facility and in community	Phone (Text & Calls)	Integrated	Supervisor	Individual	Scheduled visit	District-level dashboard	Not Specified	Supervisor leads a group discussion of the common challenges and potential solutions faced by CHW's reviews and reinforces and resupply for each CHW, and organizes the months individual monthly supervision sessions. Supervisor conducts home visits without the CHW present to receive performance feedback on a monthly basis. Once per month supervisor directly observes as the CHW provides care during…			Improved Skills, knowledge, or attitudes	The study findings suggest that using personalized performance feedback in dedicated monthly supervision can positively and substantively contribute to improved CHW performance without compromising the quality and timeliness of care Use of the Dashboard during monthly supervision significantly increased the mean number of home visits by 39.94 visits per month (95% CI=3.56-76.3; P=0.031). Estimate…	Increased Responsiveness of HWs	Improved Quality standards	This study shows that the CHW Performance Dashboard tool, a personalized visual display of absolute and relative performance feedback used during monthly supervision sessions, significantly increased the number of home visits conducted by CHWs without compromising timeliness or quality of care. This indicates that CHWs who received 360 Supervision with the Dashboard became more productive than CH…	Increased HW Productivity	Improved Efficiency	Improved Efficiency in service delivery	Dedicated, monthly 360 Supervision is one part of the CHW-led health system intervention in this catch-ment area. Proactive community case management (ProCCM) was introduced in Yirimadio in 2008, with dedicated monthly supervision for CHWs added in 2013. By 2015, the under-five mortality rate in Yiri-madio had dropped to 7 per 1000 live births, from a baseline rate of 155 per 1000 in 2008 (HR = 0…	Not enough evidence to show impact on population health	Nascent (pilot or trial)	Study provides evidence for cost effectiveness	There is an urgent need for practitioners and policymakers to know how to design and implement CHW supervision that leads to higher quality CHW performance and ultimately to the desired effects of CHW programmes on population health More operational research is needed to understand how to optimize CHW supervision and personalized performance dashboards, and how to sustain the performance improvem…
55	l Haskins et al. 2020	Evaluation of the effectiveness of a quality improvement intervention to support integration of maternal, child and HIV care in primary healthcare facilities in South Africa.	South Africa	HIV/AIDS	MNCH	The aim of the intervention was to ensure that all mothers and children attending the clinic received a comprehensive package of services at every visit. Integration was defined as mother-baby pairs receiving all required health services contained in a defined package of services at every visit. Services included in the integrated package are shown in Fig. 1. Growth monitoring comprises a series …	Randomized Controlled Trial (RCT)	This study evaluated a rapid, saleable, quality improvement (QI) intervention to improve integration of maternal and child health and HIV services at a primary health level, in KwaZulu-Natal, South Africa.	A three-month intervention comprised of six QI mentoring visits, learning sessions with clinic staff to share learnings, and a self-administered checklist aimed to assist health workers monitor and implement an integrated package of health services for mothers and children.	The study evaluated 27 clinics in four sub-districts using a stepped-wedge design. Each sub-district received the intervention sequentially in a randomly selected order. Five waves of data collection were conducted in all participating clinics between December 2016-February 2017. A multi-level, mixed effects logistic regression was used to account for random cluster fixed time and group effects u…			Clinical mentors	Auxiliary nurse midwives (ANMs)	Donor-/NGO-funded	Training Program Material	Not Specified	Standard checklists, guidelines or job-aids	The QI intervention was structured as a BTS collaborative, a peer-to-peer learning model designed to improve system performance through structured data-driven improvement activities tied to a knowledge-sharing network [9]. This was implemented in 27 clinics in four sub-districts in one district in KZN over a one-year period. In PHC clinics, care is provided by a team of health workers including a…		Quality improvement	Microteaching	The first mentoring visit was conducted as a short workshop attended by all members of the clinic team who provided services to mothers and children and served as an introduction to the project. During the workshop, participants drew a map of the clinic to show how, where and by whom, MCH and HIV services were pro-vided. Clinic staff were asked to critically assess current service provision for m…	Monthly	At facility	Logs, records, reports	Integrated	Supervisor	Individual	Routine interactions	Case management	Not Specified	Mentoring tools were used to support these activities, including a RTHC review checklist and an exit interview guide. The quality manager met with the clinic QI team to provide feedback on these activities, review improvement plans and monitor progress towards providing an integrated well mother-baby service. QI activities successfully undertaken to improve integration included: streamlining pati…			Improved Skills, knowledge, or attitudes	This rigorous evaluation demonstrated that implementation of a time-limited QI strategy effectively improved coverage of some components of an integrated maternal and child health service in a complex health environment	Improved HW Competence	Improved Quality standards		Not Specified	Not Specified	Not Specified	This study was able to achieve significant improvements of coverage in some services, but unable to make sub-stantial changes required to provide a comprehensive package of services to all mothers and children. Integration of health services is increasingly acknowledged as pivotal to improving the coverage of interventions, the efficiency and effectiveness of service provision, and this is suppor…	Not enough evidence to show impact on population health	Nascent (pilot or trial)	Insufficient evidence to demonstrate cost effectiveness	Key QI processes should be adapted to address the challenges of implementing QI in complex, under-resourced health systems using available human resources. In addition, higher level health system strengthening interventions may be required to support QI processes at clinic level. Further research is required to evaluate the performance of QI in such settings at large scale.
56	D Zakus et al. 2019	Clinical evaluation of the use of an miHealth intervention on quality of care provided by Community Health Workers in southwest Niger	Niger	Child health	Child health	Under the World Health Organization's (WHO) integrated community case management (iCCM) Rapid Access Expansion Program (Race), World Vision Niger and Canada supported the Niger Ministry of Public Health to implement iCCM in four health districts in Niger in 2013. Community health workers (CHWs), known as Relais Communautaire (RCom), were deployed in their communities to diagnose and treat childre…	Randomized Controlled Trial (RCT)	The objective of this study was to contribute to the body of quality research on mHealth in iCCM and inform and influence iCCM program implementation and policy by MPH Niger and WHO.	An mHealth intervention was introduced among a sub-set of RCom. Samsung smartphones, equipped with a dedicated application, training and regular supervision were provided to 100 RCom. The mHealth intervention complemented the standard use by all RCom of advanced yet appropriate therapeutic tools, including artemisinin-based combination therapy (ACT), rapid diagnostic tests for malaria, amoxicilli…	A total of 130 RCom from 129 villages were selected randomly for the study: 66 in the intervention group (mHealth; out of a total of 95) and 64 in the control group (paper based; out of a total of 463). Ultimately, 65 community health centres were involved with 32 in Dosso District and 33 in Doutchi District. These two districts, both highly rural and about 120 to 150 km from the capital city, Ni…			Clinical mentors	CHWs	Donor-/NGO-funded	Routine reports	Smart phone	mHealth application	All RCom, including those in the intervention and control groups, received ten days of standard MPH iCCM training in their local languages (Hausa mainly in Doutchi and Zarma in Dosso). They were then deployed in their respective communities to diagnose and treat uncomplicated cases of malaria, pneumonia and diarrhea and refer children with severe illnesses. The intervention group RCom were provid…		HMIS & Reporting Improvement	Quality improvement	A team with a trained clinician and assistant per district (Medical Doctor/Nurse; Medical Doctor/Master of Public Health) visited each RCom during normal service hours to assess QoC and levels of motivation and retention. They were trained for five days under the supervision of two MPH trainers with the support of the MPH Directorate of Statistics.	Weekly or Continuous	In-person location not specified	Logs, records, reports	Disease-focused	Supervisor	Group	Routine interactions	Case management	Clinical mentoring	Specifically-designed survey tools included RCom observational assessments and questionnaire surveys, clinical reassessments of the sick children, and questions designed to assess learning levels based on four presented case studies on diarrhea, cough, fever and referral. All 130 RCom were observed managing four children each, followed by re-examination by the clinicians. A total of 520 presentin…			Improved Skills, knowledge, or attitudes	On average, the mHealth equipped RCom showed a 3.4% higher QoC score (mean difference of 0.83 points). They were more likely to ask about the main danger signs: convulsions (69.7% vs 50.4%, P < 0.001) incapacity to drink or eat (79.2% vs 59.4%, P < 0.001) vomiting (81.4% vs 69.9%, P < 0.01) lethargy or unconsciousness (92.4% vs 84.8%, P < 0.01) Specifically, they consistently asked one more scree…	Improved HW Competence	Better Utilization of data	The QoC delivered by RCom was dependent on their ability to complete a full screening assessment, accurately assess the child’s health status and deliver appropriate care, whether administering medication, advising on home care and follow up, and referral to a nearby health centre if appropriate. Overall, QoC by RCom was high, with the intervention group having a small but significant better scor…	Increased HW Performance	Improved Information management systems	Improved Quality of Care	Results suggest that use of the mHealth application led to modestly improved QoC through better assessment of the sick children and better referral decisions by RCom, but not to improvement in the actual treatment of malaria, pneumonia and diarrhea.	Not enough evidence to show impact on population health	Developing	Insufficient evidence to demonstrate cost effectiveness	Considering mHealth’s additional costs and logistics, questions around its viability remain. Further implementation could be improved by investing in RCom capacity building, building organization culture and strengthened supervision, all essential areas for improving any CHW program. In this real-world setting, in poor and remote communities in rural Niger, this study did not support the overall …
57	C Grant et al. 2020	We pledge to improve the health of our entire community': Improving health worker motivation and performance in Bihar, India through teamwork, recognition, and non-financial incentives	India	Community health	Community based health information systems and drug distribution	CARE India developed an approach aimed at improving health workers' performance by shifting work culture and strengthening teamwork and motivation. The intervention-"Team-Based Goals and Incentives"-supported health workers to work as teams towards collective goals and rewarded success with public recognition and non-financial incentives. The goal of TBGI was to improve the performance of FLHW's …	Randomized Controlled Trial (RCT)	The conceptualization and design of the TBGI intervention drew on Employee motivational theory and health worker motivation , as well as on existing research on the work environment challenges and motivational determinants for FLHWs in India, and in Bihar specifically, where available . Resulting from this research, we considered the following determinants of motivation in the design of the inter…	CARE India initiated a monthly Health Sub-Center (HSC) meeting that brought together the FLHWs working in the same catchment area for joint review, planning, and coordination of service delivery, as well as for teamwork activities. All the ASHAs and AWWs working in a single HSC catchment area and their overseeing ANM constituted a single TBGI team. The HSC meetings were also used as a platform fo…	In India, frontline health workers (FLHWs) are the cornerstones of the Government of India’s Reproductive, Maternal, Newborn, Child, and Adolescent Health (RMNCH+A) strategy for delivering services to the country’s population, especially in rural areas India’s FLHWs face numerous challenges, including: poor treatment by the officials and the communities they serve; lack of trust, teamwork, and co…			Facility- and community-based workers	CHWs	Donor-/NGO-funded	Training Program Material	Not Specified	Standard checklists, guidelines or job-aids	Monthly coordination meetings Teamwork activities and goal setting Non-financial incentives and recognition		Recognition system	Task-Shifting / Sharing	CARE India initiated a monthly Health Sub-Center (HSC) meeting that brought together the FLHWs working in the same catchment area for joint review, planning, and coordination of service delivery, as well as for teamwork activities. All the ASHAs and AWWs working in a single HSC catchment area and their overseeing ANM constituted a single TBGI team. The HSC meetings were also used as a platform fo…	Monthly	In-person location not specified	Logs, records, reports	Integrated	Supervisor	Individual	Routine interactions	Supervisor follow-up/other monitoring	Clinical mentoring	The teamwork activities consisted of a mix of team building and motivational activities aimed at shifting the work culture and fostering solidarity and collaboration within each team. These included: 1) joint setting of and monitoring and reporting on service delivery goals; 2) joint development of team norms; 3) recitation of a motivational team pledge at the monthly meetings; and 4) joint home …			Improved Skills, knowledge, or attitudes	The TBGI intervention was designed to address the work environment challenges faced by Bihar’s FLHWs, in a resource-constrained health system. CARE hypothesized that these outcomes could be achieved by supporting the FLHWs and supervisors to work as teams towards collective goals and by rewarding success through public recognition and non-financial incentives. Study results support this hypothesi…	Increased HW Motivation	Not Specified	The TBGI intervention is particularly well-suited for improving teamwork and supervisory support. The FLHWs who worked together towards collective goals and received rewards and recognition for their achievements were more motivated as compared to those FLHWs who did not have shared targets and incentives, as evidenced by the enhanced job satisfaction outcomes. Further, the intervention FLHWs dem…	Increased HW Performance	Not Specified	Improved Quality of Care	Regarding the intervention itself, we found that the FLHWs and supervisors found the public recognition ceremonies and certificates to be the most motivating component of the inter-vention, more so than the non-financial incentives. This finding corroborates other studies’ conclusions on the significant role recognition and appreciation play in health worker motivation; and reinforces recommendat…	Not enough evidence to show impact on population health	Scaled up/sustained	Insufficient evidence to demonstrate cost effectiveness	Team-Based Goals and Incentives offers a model for improving the work environment and enhancing health worker motivation and performance through a combination of joint goal setting, structured teamwork and recognition. The TBGI intervention had a significant impact on attitudes, self-efficacy, and associated behaviors of collaboration, consultation, and working together to achieve performance goa…

## Sheet: Taxonomy lists
Enhanced Supervision Approaches: TAXONOMY LISTS
	Inputs						Processes										Results
									Feedback to HW			Structure					Outputs	Outcomes		Effects			Impact
Type of Study Design	Human Resources - Supervisor profile	Human Resources - Supervisee profile	Financial Resources/Budget Source	Informational resources	Material resources	Technical resources	PRIMARY Modality	SECONDARY Modality	Frequency	In Person	Distance	Service Delivery Foci	Assessed by	Number Supervised	Formality	Data Use for Decision Making	Enhancement	HRH Outputs	HRH Outcomes	HSS Outcomes	HRH Effects	HSS Effects	Service Delivery	Population health	Maturity	Cost Effectiveness
Case Control Study	CHWs	CHWs	National budget	BCC/IEC Materials	Vehicle	Action or monitoring plan	HMIS & Reporting Improvement	Community-led	Semi-annually	In community	Phone (Text & Calls)	Disease-focused	Peer and self	Individual		Case management	Clinical mentoring	Increased Supply of HWs	Availability of HWs	Improved Quality standards	Increased HW Performance	Improved Governance/leadership	Improved access to and Responsiveness of health services	Maternal, child health status impacted by intervention	Nascent (pilot or trial)	Study provides evidence for cost effectiveness
Case Study/Program Report	Clinical mentors	Facility- and community-based workers	District/Regional budget	Routine reports	Java phone	mHealth application	HR Management system	Evidence-based	Quarterly	At both facility and in community	Logs, records, reports	Integrated	Peer	Group	Scheduled visit	District-level dashboard	Supervisor training (non-clinical mentoring)	Improved Skill mix	Increased Responsiveness of HWs	Increased Data generated	Increased HW Productivity	Increased allocation of Financing	Improved Quality of Care	Disease prevalence reduced at intervention site	Developing	Insufficient evidence to demonstrate cost effectiveness
Cohort Study	District staff	Auxiliary nurse midwives (ANMs)	Facility budget	Special Studies or Reports	Smart phone	Scorecards	Quality improvement	Linked to competencies	Monthly	At district hub	Email	M&E	Internal (facility)	Inter-professional team	Routine interactions	HMIS interoperability	Supervisor training (clinical mentoring)	Improved HW Distribution	Improved HW Competence	Better Utilization of existing data	Not Specified	Improved Information management systems	Improved Referral System	Not enough evidence to show impact on population health	Advanced
Cross-sectional study or survey	Expert, district and facility staff	Nurses	Community contributions	HMIS	Bicycle/Motorcycle	Standard checklists, guidelines or job-aids	Recognition system	Microteaching	Weekly or Continuous	Not applicable	Not Specified	Not specified	External	Network	Spot check	Individual improvement/action planning	Supervisee training (new skill)	Improved Retention of HWs	Increased HW Motivation	Improved Health Worker Training Programs		Improved access and availability of Medicine, supplies, infrastructure	Improved Equity in service delivery		Scaled up/sustained
Longitudinal Study/Survey	Facility- and community-based workers	Primary Health Care Workers (PHCWs)	Donor-/NGO-funded	National Program Reports	Transport	Not Specified	Task-Shifting / Sharing	Problem-based	Not Specified	At facility			Both Internal & External	Not Specified	Not Specified	Facility-level improvement/action plan	Supervisee training (refresher)	Reduced Absenteeism	Not Specified	Not Specified		Improved Equity	Improved Resilience in healthcare services		Scaled/adapted to multiple contexts
Mixed Methods approach	Facility staff	Midwives	Donor/NGO funding & community contribution	mHealth application	Stipend or allowance		Not specified	HR Management system		In-person location not specified			Community			Supervisor follow-up/other monitoring	Supervisee training plus clinical mentoring	Improved Working conditions				Improved Resiliency	Improved Efficiency in service delivery		Trial
Pre-Post Study	Ministry staff	Nurses	Not specified	Facility records	Phone, transport & allowance			Quality improvement					Not Specified			Not Specified	Additional HSS investments	Improved Skills, knowledge, or attitudes				Improved Efficiency	Not Specified		Not specified
Post-test only study	Nurses	Obstetric care providers		Training Program Material	Standard incentive package			Recognition system									Support to supervisor, supervisee and system	Effective Communication				Not Specified
Qualitative Study	Project staff	Not specified		Supervisee performance data	Camera / Video recording equipment			Task-Shifting / Sharing									Not Specified	Improved Data availability
Randomized Controlled Trial (RCT)	Project and facility staff			Quarterly Review Meetings	Not Specified			Not specified										Not Specified
	Not specified			Charts/Logs/Data Sheets/Pictures
				Crowdsourcing
				Not Specified
